# Supplementary material for: 2-O-tert-Butyl­dimethyl­silyl-4,6-O-ethyl­idene-myo-insitol 1,3,5-orthoformate
Source: Acta Crystallogr Sect E Struct Rep Online. 2010 Jun 23;66(Pt 7):o1741. doi: 10.1107/S1600536810023214 (PMC3006906; doi:10.1107/S1600536810023214)
Supplement: Supplementary file 1 [file e-66-o1741-sup1.cif]

##############################################################################
###                                                                        ###
###        Electronic paper (Acta Crystallographica Section E)             ###
###                                                                        ###
##############################################################################
#                                                                            #
# This CIF contains the data in a paper accepted for publication in Acta     #
# Crystallographica Section E. It conforms to the requirements of Notes      #
# for Authors for Section E, and has been peer reviewed under the auspices   #
# of the IUCr Commission on Journals.                                        #
#                                                                            #
# Full details of the Crystallographic Information File format               #
# are given in the paper "The Crystallographic Information File (CIF):       #
# a New Standard Archive File for Crystallography" by S. R. Hall, F. H.      #
# Allen and I. D. Brown [Acta Cryst. (1991), A47, 655-685].                  #
#                                                                            #
# The current version of the core CIF dictionary is obtainable from          #
# ftp://ftp.iucr.org/pub/cif_core.dic. The current version number is 2.4.    #
#                                                                            #
# Software is freely available for graphical display of the structure(s) in  #
# this CIF.  For information consult the CIF home page http://www.iucr.org/  #
# cif/home.html                                                              #
#                                                                            #
# This file may be used for bona fide research purposes within the           #
# scientific community so long as proper attribution is given to the journal # 
# article from which it was obtained.                                        #
#                                                                            #
##############################################################################
                                             
data_I
_audit_creation_method     SHELXL-97
_chemical_name_systematic
;
2-<i>O</i>-<i>tert</i>-Butyldimethylsilyl-4,6-<i>O</i>-ethylidene-<i>myo</i>-
insitol 1,3,5-orthoformate
;
_chemical_name_common     ?
_chemical_formula_moiety     'C15 H26 O6 Si'
_chemical_formula_sum     'C15 H26 O6 Si'
_chemical_formula_iupac     'C15 H26 O6 Si'
_chemical_formula_weight     330.45
_chemical_melting_point     ?
_symmetry_cell_setting     orthorhombic
_symmetry_space_group_name_H-M     'P b c a'
_symmetry_space_group_name_Hall     ' -P 2ac 2ab '
loop_
    _symmetry_equiv_pos_as_xyz
    'x, y, z'
    '-x+1/2, -y, z+1/2'
    '-x, y+1/2, -z+1/2'
    'x+1/2, -y+1/2, -z'
    '-x, -y, -z'
    'x-1/2, y, -z-1/2'
    'x, -y-1/2, z-1/2'
    '-x-1/2, y-1/2, z'
_cell_length_a     12.0170(4)
_cell_length_b     11.2808(3)
_cell_length_c     25.6942(8)
_cell_angle_alpha     90.00
_cell_angle_beta     90.00
_cell_angle_gamma     90.00
_cell_volume     3483.14(18)
_cell_formula_units_Z     8
_cell_measurement_reflns_used     3612
_cell_measurement_theta_min     2.32
_cell_measurement_theta_max     18.54
_cell_measurement_temperature     297(2)
_exptl_crystal_description     block
_exptl_crystal_colour     colorless
_exptl_crystal_size_max     0.22
_exptl_crystal_size_mid     0.21
_exptl_crystal_size_min     0.17
_exptl_crystal_density_diffrn     1.260
_exptl_crystal_density_meas     ?
_exptl_crystal_density_method     'not measured'
_exptl_crystal_F_000     1424
_exptl_absorpt_coefficient_mu     0.159
_exptl_absorpt_correction_type     multi-scan
_exptl_absorpt_process_details     '(SADABS; Sheldrick, 2003)'
_exptl_absorpt_correction_T_min     0.9658
_exptl_absorpt_correction_T_max     0.9734
_exptl_special_details
;
;
_diffrn_ambient_temperature     297(2)
_diffrn_radiation_type     MoK\a
_diffrn_radiation_wavelength     0.71073
_diffrn_radiation_source     'fine-focus sealed tube'
_diffrn_radiation_monochromator     graphite
_diffrn_measurement_device_type     'Bruker APEXII CCD area-detector'
_diffrn_measurement_method     '\f and \w scans'
_diffrn_detector_area_resol_mean     ?
_diffrn_reflns_number     55999
_diffrn_reflns_av_R_equivalents     0.1024
_diffrn_reflns_av_sigmaI/netI     0.0496
_diffrn_reflns_theta_min     1.59
_diffrn_reflns_theta_max     27.63
_diffrn_reflns_theta_full     27.63
_diffrn_measured_fraction_theta_max     1.000
_diffrn_measured_fraction_theta_full     1.000
_diffrn_reflns_limit_h_min     -15
_diffrn_reflns_limit_h_max     15
_diffrn_reflns_limit_k_min     -14
_diffrn_reflns_limit_k_max     14
_diffrn_reflns_limit_l_min     -33
_diffrn_reflns_limit_l_max     32
_diffrn_standards_number     0
_diffrn_standards_interval_count     ?
_diffrn_standards_interval_time     ?
_diffrn_standards_decay_%     ?
_refine_special_details
;
Refinement of <i>F</i>^2^ against ALL reflections. The weighted <i>R</i>-factor
<i>wR</i> and goodness of fit <i>S</i> are based on <i>F</i>^2^, conventional
<i>R</i>-factors <i>R</i> are based on <i>F</i>, with <i>F</i> set to zero for
negative <i>F</i>^2^. The threshold expression of <i>F</i>^2^ >
\s(<i>F</i>^2^) is used only for calculating <i>R</i>-factors(gt) <i>etc</i>.
and is not relevant to the choice of reflections for refinement.
<i>R</i>-factors based on <i>F</i>^2^ are statistically about twice as large
as those based on <i>F</i>, and <i>R</i>- factors based on ALL data will be
even larger.
;
_reflns_number_total     4060
_reflns_number_gt     2035
_reflns_threshold_expression     I>2\s(I)
_refine_ls_structure_factor_coef     Fsqd
_refine_ls_matrix_type     full
_refine_ls_R_factor_all     0.1234
_refine_ls_R_factor_gt     0.0524
_refine_ls_wR_factor_gt     0.1170
_refine_ls_wR_factor_ref     0.1485
_refine_ls_goodness_of_fit_ref     0.997
_refine_ls_restrained_S_all     1.027
_refine_ls_number_reflns     4060
_refine_ls_number_parameters     205
_refine_ls_number_restraints     18
_refine_ls_hydrogen_treatment     constr
_refine_ls_weighting_scheme     calc
_refine_ls_weighting_details
         'calc w=1/[\s^2^(Fo^2^)+(0.0588P)^2^+1.0231P] where P=(Fo^2^+2Fc^2^)/3'
_atom_sites_solution_hydrogens     geom
_atom_sites_solution_primary     direct
_atom_sites_solution_secondary     difmap
_refine_ls_shift/su_max     0.001
_refine_ls_shift/su_mean     0.000
_refine_diff_density_max     0.240
_refine_diff_density_min     -0.227
_refine_ls_extinction_method     none
_refine_ls_extinction_coef     ?
loop_
    _atom_type_symbol
    _atom_type_description
    _atom_type_scat_dispersion_real
    _atom_type_scat_dispersion_imag
    _atom_type_scat_source
    'C' 'C' 0.0033 0.0016
                         'International Tables Vol C Tables 4.2.6.8 and 6.1.1.4'
    'H' 'H' 0.0000 0.0000
                         'International Tables Vol C Tables 4.2.6.8 and 6.1.1.4'
    'O' 'O' 0.0106 0.0060
                         'International Tables Vol C Tables 4.2.6.8 and 6.1.1.4'
    'Si' 'Si' 0.0817 0.0704
                         'International Tables Vol C Tables 4.2.6.8 and 6.1.1.4'
_computing_data_collection     'APEX2 (Bruker, 2007)'
_computing_cell_refinement     'SAINT (Bruker, 2007)'
_computing_data_reduction     'SAINT (Bruker, 2007)'
_computing_structure_solution     'SHELXS97 (Sheldrick, 2008)'
_computing_structure_refinement     'SHELXL97 (Sheldrick, 2008)'
_computing_molecular_graphics     'SHELXTL (Sheldrick, 2008)'
_computing_publication_material     'SHELXTL (Sheldrick, 2008)'
loop_
    _atom_site_type_symbol
    _atom_site_label
    _atom_site_fract_x
    _atom_site_fract_y
    _atom_site_fract_z
    _atom_site_U_iso_or_equiv
    _atom_site_adp_type
    _atom_site_calc_flag
    _atom_site_refinement_flags
    _atom_site_occupancy
    _atom_site_disorder_assembly
    _atom_site_disorder_group
    C C1 1.0701(3) 0.6537(3) 0.59939(13) 0.0839(10) Uani d . 1 . .
    H H1A 1.1352 0.6900 0.5848 0.126 Uiso calc R 1 . .
    H H1B 1.0112 0.7110 0.6013 0.126 Uiso calc R 1 . .
    H H1C 1.0473 0.5886 0.5778 0.126 Uiso calc R 1 . .
    C C2 1.0960(2) 0.6094(2) 0.65278(12) 0.0623(8) Uani d . 1 . .
    H H2 1.1226 0.6746 0.6747 0.075 Uiso calc R 1 . .
    C C3 1.2002(2) 0.4541(3) 0.69423(11) 0.0606(8) Uani d . 1 . .
    H H3 1.2794 0.4578 0.7032 0.073 Uiso calc R 1 . .
    C C4 1.0113(2) 0.4980(2) 0.72188(10) 0.0525(6) Uani d . 1 . .
    H H4 0.9641 0.5327 0.7490 0.063 Uiso calc R 1 . .
    C C5 1.1318(2) 0.4988(3) 0.73907(11) 0.0615(7) Uani d . 1 . .
    H H5 1.1545 0.5797 0.7481 0.074 Uiso calc R 1 . .
    C C6 1.1663(2) 0.3251(2) 0.68424(10) 0.0565(7) Uani d . 1 . .
    H H6 1.2134 0.2913 0.6569 0.068 Uiso calc R 1 . .
    C C7 0.9784(2) 0.3686(2) 0.71229(10) 0.0475(6) Uani d . 1 . .
    H H7 0.8989 0.3641 0.7041 0.057 Uiso calc R 1 . .
    C C8 1.0450(2) 0.3186(2) 0.66778(10) 0.0477(6) Uani d . 1 . .
    H H8 1.0333 0.3668 0.6365 0.057 Uiso calc R 1 . .
    C C9 1.1140(3) 0.3057(3) 0.77096(12) 0.0663(8) Uani d . 1 . .
    H H9 1.1255 0.2570 0.8021 0.080 Uiso calc R 1 . .
    C C10 1.0905(3) 0.2103(4) 0.55151(14) 0.1063(13) Uani d . 1 . .
    H H10A 1.0859 0.2952 0.5534 0.160 Uiso calc R 1 . .
    H H10B 1.0710 0.1847 0.5171 0.160 Uiso calc R 1 . .
    H H10C 1.1651 0.1856 0.5593 0.160 Uiso calc R 1 . .
    C C11 1.0206(3) -0.0159(3) 0.60583(12) 0.0748(9) Uani d . 1 . .
    H H11A 1.0988 -0.0286 0.6111 0.112 Uiso calc R 1 . .
    H H11B 0.9973 -0.0561 0.5748 0.112 Uiso calc R 1 . .
    H H11C 0.9800 -0.0465 0.6351 0.112 Uiso calc R 1 . .
    C C12 0.8465(3) 0.1719(3) 0.57919(11) 0.0673(8) Uani d U 1 . .
    C C13 0.8201(3) 0.1084(3) 0.52793(12) 0.0919(11) Uani d U 1 . .
    H H13A 0.7429 0.1190 0.5196 0.138 Uiso calc R 1 . .
    H H13B 0.8359 0.0254 0.5315 0.138 Uiso calc R 1 . .
    H H13C 0.8651 0.1411 0.5006 0.138 Uiso calc R 1 . .
    C C14 0.7693(3) 0.1210(4) 0.62207(15) 0.1046(12) Uani d U 1 . .
    H H14A 0.7834 0.1612 0.6543 0.157 Uiso calc R 1 . .
    H H14B 0.7837 0.0378 0.6262 0.157 Uiso calc R 1 . .
    H H14C 0.6930 0.1324 0.6122 0.157 Uiso calc R 1 . .
    C C15 0.8231(4) 0.3032(3) 0.57262(19) 0.141(2) Uani d . 1 . .
    H H15A 0.7474 0.3141 0.5618 0.212 Uiso calc R 1 . .
    H H15B 0.8722 0.3354 0.5468 0.212 Uiso calc R 1 . .
    H H15C 0.8351 0.3431 0.6052 0.212 Uiso calc R 1 . .
    O O1 0.99714(14) 0.56100(14) 0.67385(7) 0.0554(5) Uani d . 1 . .
    O O2 1.18006(14) 0.52151(17) 0.64779(7) 0.0621(5) Uani d . 1 . .
    O O3 1.14699(17) 0.42203(18) 0.78300(7) 0.0728(6) Uani d . 1 . .
    O O4 1.00096(16) 0.30181(15) 0.75876(7) 0.0584(5) Uani d . 1 . .
    O O5 1.18069(15) 0.25908(18) 0.73137(8) 0.0689(6) Uani d . 1 . .
    O O6 1.01461(16) 0.19916(15) 0.65769(7) 0.0610(5) Uani d . 1 . .
    Si Si1 0.99324(6) 0.14381(6) 0.59918(3) 0.0530(2) Uani d . 1 . .
loop_
    _atom_site_aniso_label
    _atom_site_aniso_U_11
    _atom_site_aniso_U_22
    _atom_site_aniso_U_33
    _atom_site_aniso_U_12
    _atom_site_aniso_U_13
    _atom_site_aniso_U_23
    C1 0.081(2) 0.074(2) 0.096(3) 0.0003(17) 0.0099(19) 0.032(2)
    C2 0.0583(17) 0.0506(16) 0.078(2) -0.0097(14) 0.0084(15) 0.0002(15)
    C3 0.0401(15) 0.077(2) 0.0650(18) -0.0088(14) -0.0059(13) 0.0029(16)
    C4 0.0549(16) 0.0477(14) 0.0550(17) -0.0024(12) 0.0088(13) -0.0084(13)
    C5 0.0650(18) 0.0632(18) 0.0563(18) -0.0168(15) -0.0026(14) -0.0060(15)
    C6 0.0492(15) 0.0673(18) 0.0531(17) 0.0093(14) 0.0019(13) -0.0007(14)
    C7 0.0458(15) 0.0451(14) 0.0515(16) -0.0045(11) -0.0005(12) -0.0021(12)
    C8 0.0507(15) 0.0432(14) 0.0491(16) -0.0002(11) -0.0029(12) -0.0048(12)
    C9 0.072(2) 0.070(2) 0.0565(18) -0.0023(16) -0.0084(16) 0.0069(16)
    C10 0.121(3) 0.112(3) 0.086(3) -0.040(2) 0.038(2) -0.020(2)
    C11 0.093(2) 0.0545(17) 0.077(2) 0.0151(16) -0.0045(17) -0.0142(15)
    C12 0.0784(19) 0.0668(17) 0.0567(17) 0.0118(15) -0.0106(15) -0.0052(14)
    C13 0.104(2) 0.096(2) 0.076(2) 0.0068(19) -0.0219(18) -0.0122(18)
    C14 0.072(2) 0.142(3) 0.100(2) 0.008(2) 0.0024(19) -0.005(2)
    C15 0.178(5) 0.084(3) 0.162(4) 0.060(3) -0.091(4) -0.026(3)
    O1 0.0522(10) 0.0465(10) 0.0677(12) -0.0015(8) 0.0059(9) 0.0021(9)
    O2 0.0495(11) 0.0730(12) 0.0639(12) -0.0066(9) 0.0089(9) 0.0042(11)
    O3 0.0812(14) 0.0844(15) 0.0527(12) -0.0182(11) -0.0141(10) -0.0024(11)
    O4 0.0626(12) 0.0582(11) 0.0544(12) -0.0061(9) 0.0037(9) 0.0049(9)
    O5 0.0637(12) 0.0759(13) 0.0671(14) 0.0167(10) -0.0079(10) 0.0074(11)
    O6 0.0870(14) 0.0419(10) 0.0543(11) -0.0050(9) -0.0042(10) -0.0059(8)
    Si1 0.0636(5) 0.0452(4) 0.0502(5) -0.0004(4) 0.0056(4) -0.0067(3)
_geom_special_details
;
All e.s.d.'s (except the e.s.d. in the dihedral angle between two l.s. planes)
are estimated using the full covariance matrix. The cell e.s.d.'s are taken
into account individually in the estimation of e.s.d.'s in distances, angles
and torsion angles; correlations between e.s.d.'s in cell parameters are only
used when they are defined by crystal symmetry. An approximate (isotropic)
treatment of cell e.s.d.'s is used for estimating e.s.d.'s involving l.s.
planes.
;
loop_
    _geom_bond_atom_site_label_1
    _geom_bond_atom_site_label_2
    _geom_bond_site_symmetry_2
    _geom_bond_distance
    _geom_bond_publ_flag
    C1 C2 . 1.493(4) ?
    C1 H1A . 0.9600 ?
    C1 H1B . 0.9600 ?
    C1 H1C . 0.9600 ?
    C2 O1 . 1.415(3) ?
    C2 O2 . 1.421(3) ?
    C2 H2 . 0.9800 ?
    C3 O2 . 1.436(3) ?
    C3 C5 . 1.502(4) ?
    C3 C6 . 1.533(4) ?
    C3 H3 . 0.9800 ?
    C4 O1 . 1.434(3) ?
    C4 C5 . 1.513(4) ?
    C4 C7 . 1.533(3) ?
    C4 H4 . 0.9800 ?
    C5 O3 . 1.434(3) ?
    C5 H5 . 0.9800 ?
    C6 O5 . 1.432(3) ?
    C6 C8 . 1.520(3) ?
    C6 H6 . 0.9800 ?
    C7 O4 . 1.437(3) ?
    C7 C8 . 1.505(3) ?
    C7 H7 . 0.9800 ?
    C8 O6 . 1.420(3) ?
    C8 H8 . 0.9800 ?
    C9 O4 . 1.395(3) ?
    C9 O5 . 1.397(3) ?
    C9 O3 . 1.406(3) ?
    C9 H9 . 0.9800 ?
    C10 Si1 . 1.852(3) ?
    C10 H10A . 0.9600 ?
    C10 H10B . 0.9600 ?
    C10 H10C . 0.9600 ?
    C11 Si1 . 1.840(3) ?
    C11 H11A . 0.9600 ?
    C11 H11B . 0.9600 ?
    C11 H11C . 0.9600 ?
    C12 C15 . 1.516(4) ?
    C12 C13 . 1.532(4) ?
    C12 C14 . 1.550(5) ?
    C12 Si1 . 1.864(3) ?
    C13 H13A . 0.9600 ?
    C13 H13B . 0.9600 ?
    C13 H13C . 0.9600 ?
    C14 H14A . 0.9600 ?
    C14 H14B . 0.9600 ?
    C14 H14C . 0.9600 ?
    C15 H15A . 0.9600 ?
    C15 H15B . 0.9600 ?
    C15 H15C . 0.9600 ?
    O6 Si1 . 1.6480(18) ?
loop_
    _geom_angle_atom_site_label_1
    _geom_angle_atom_site_label_2
    _geom_angle_atom_site_label_3
    _geom_angle_site_symmetry_1
    _geom_angle_site_symmetry_3
    _geom_angle
    _geom_angle_publ_flag
    C2 C1 H1A . . 109.5 ?
    C2 C1 H1B . . 109.5 ?
    H1A C1 H1B . . 109.5 ?
    C2 C1 H1C . . 109.5 ?
    H1A C1 H1C . . 109.5 ?
    H1B C1 H1C . . 109.5 ?
    O1 C2 O2 . . 111.3(2) ?
    O1 C2 C1 . . 107.8(2) ?
    O2 C2 C1 . . 107.4(2) ?
    O1 C2 H2 . . 110.1 ?
    O2 C2 H2 . . 110.1 ?
    C1 C2 H2 . . 110.1 ?
    O2 C3 C5 . . 111.6(2) ?
    O2 C3 C6 . . 108.6(2) ?
    C5 C3 C6 . . 107.5(2) ?
    O2 C3 H3 . . 109.7 ?
    C5 C3 H3 . . 109.7 ?
    C6 C3 H3 . . 109.7 ?
    O1 C4 C5 . . 111.2(2) ?
    O1 C4 C7 . . 107.6(2) ?
    C5 C4 C7 . . 107.4(2) ?
    O1 C4 H4 . . 110.2 ?
    C5 C4 H4 . . 110.2 ?
    C7 C4 H4 . . 110.2 ?
    O3 C5 C3 . . 109.3(2) ?
    O3 C5 C4 . . 110.4(2) ?
    C3 C5 C4 . . 107.3(2) ?
    O3 C5 H5 . . 109.9 ?
    C3 C5 H5 . . 109.9 ?
    C4 C5 H5 . . 109.9 ?
    O5 C6 C8 . . 109.0(2) ?
    O5 C6 C3 . . 108.7(2) ?
    C8 C6 C3 . . 110.3(2) ?
    O5 C6 H6 . . 109.6 ?
    C8 C6 H6 . . 109.6 ?
    C3 C6 H6 . . 109.6 ?
    O4 C7 C8 . . 109.6(2) ?
    O4 C7 C4 . . 108.5(2) ?
    C8 C7 C4 . . 109.9(2) ?
    O4 C7 H7 . . 109.6 ?
    C8 C7 H7 . . 109.6 ?
    C4 C7 H7 . . 109.6 ?
    O6 C8 C7 . . 110.9(2) ?
    O6 C8 C6 . . 110.0(2) ?
    C7 C8 C6 . . 106.3(2) ?
    O6 C8 H8 . . 109.8 ?
    C7 C8 H8 . . 109.8 ?
    C6 C8 H8 . . 109.8 ?
    O4 C9 O5 . . 112.5(2) ?
    O4 C9 O3 . . 110.7(2) ?
    O5 C9 O3 . . 110.5(2) ?
    O4 C9 H9 . . 107.7 ?
    O5 C9 H9 . . 107.7 ?
    O3 C9 H9 . . 107.7 ?
    Si1 C10 H10A . . 109.5 ?
    Si1 C10 H10B . . 109.5 ?
    H10A C10 H10B . . 109.5 ?
    Si1 C10 H10C . . 109.5 ?
    H10A C10 H10C . . 109.5 ?
    H10B C10 H10C . . 109.5 ?
    Si1 C11 H11A . . 109.5 ?
    Si1 C11 H11B . . 109.5 ?
    H11A C11 H11B . . 109.5 ?
    Si1 C11 H11C . . 109.5 ?
    H11A C11 H11C . . 109.5 ?
    H11B C11 H11C . . 109.5 ?
    C15 C12 C13 . . 108.8(3) ?
    C15 C12 C14 . . 109.3(3) ?
    C13 C12 C14 . . 108.3(3) ?
    C15 C12 Si1 . . 111.8(3) ?
    C13 C12 Si1 . . 110.7(2) ?
    C14 C12 Si1 . . 107.9(2) ?
    C12 C13 H13A . . 109.5 ?
    C12 C13 H13B . . 109.5 ?
    H13A C13 H13B . . 109.5 ?
    C12 C13 H13C . . 109.5 ?
    H13A C13 H13C . . 109.5 ?
    H13B C13 H13C . . 109.5 ?
    C12 C14 H14A . . 109.5 ?
    C12 C14 H14B . . 109.5 ?
    H14A C14 H14B . . 109.5 ?
    C12 C14 H14C . . 109.5 ?
    H14A C14 H14C . . 109.5 ?
    H14B C14 H14C . . 109.5 ?
    C12 C15 H15A . . 109.5 ?
    C12 C15 H15B . . 109.5 ?
    H15A C15 H15B . . 109.5 ?
    C12 C15 H15C . . 109.5 ?
    H15A C15 H15C . . 109.5 ?
    H15B C15 H15C . . 109.5 ?
    C2 O1 C4 . . 114.9(2) ?
    C2 O2 C3 . . 114.5(2) ?
    C9 O3 C5 . . 110.8(2) ?
    C9 O4 C7 . . 110.8(2) ?
    C9 O5 C6 . . 110.5(2) ?
    C8 O6 Si1 . . 124.48(16) ?
    O6 Si1 C11 . . 104.99(12) ?
    O6 Si1 C10 . . 110.57(14) ?
    C11 Si1 C10 . . 110.20(17) ?
    O6 Si1 C12 . . 109.54(12) ?
    C11 Si1 C12 . . 111.17(15) ?
    C10 Si1 C12 . . 110.25(17) ?
loop_
    _geom_torsion_atom_site_label_1
    _geom_torsion_atom_site_label_2
    _geom_torsion_atom_site_label_3
    _geom_torsion_atom_site_label_4
    _geom_torsion_site_symmetry_1
    _geom_torsion_site_symmetry_2
    _geom_torsion_site_symmetry_3
    _geom_torsion_site_symmetry_4
    _geom_torsion
    _geom_torsion_publ_flag
    O2 C3 C5 O3 . . . . 174.7(2) ?
    C6 C3 C5 O3 . . . . 55.7(3) ?
    O2 C3 C5 C4 . . . . 54.9(3) ?
    C6 C3 C5 C4 . . . . -64.1(3) ?
    O1 C4 C5 O3 . . . . -172.03(19) ?
    C7 C4 C5 O3 . . . . -54.5(3) ?
    O1 C4 C5 C3 . . . . -52.9(3) ?
    C7 C4 C5 C3 . . . . 64.6(3) ?
    O2 C3 C6 O5 . . . . -176.93(19) ?
    C5 C3 C6 O5 . . . . -56.1(3) ?
    O2 C3 C6 C8 . . . . -57.5(3) ?
    C5 C3 C6 C8 . . . . 63.4(3) ?
    O1 C4 C7 O4 . . . . 175.20(18) ?
    C5 C4 C7 O4 . . . . 55.3(3) ?
    O1 C4 C7 C8 . . . . 55.4(3) ?
    C5 C4 C7 C8 . . . . -64.5(3) ?
    O4 C7 C8 O6 . . . . 61.8(3) ?
    C4 C7 C8 O6 . . . . -179.1(2) ?
    O4 C7 C8 C6 . . . . -57.9(3) ?
    C4 C7 C8 C6 . . . . 61.2(3) ?
    O5 C6 C8 O6 . . . . -61.8(3) ?
    C3 C6 C8 O6 . . . . 179.0(2) ?
    O5 C6 C8 C7 . . . . 58.4(3) ?
    C3 C6 C8 C7 . . . . -60.8(3) ?
    O2 C2 O1 C4 . . . . 53.3(3) ?
    C1 C2 O1 C4 . . . . 170.8(2) ?
    C5 C4 O1 C2 . . . . 0.2(3) ?
    C7 C4 O1 C2 . . . . -117.2(2) ?
    O1 C2 O2 C3 . . . . -51.2(3) ?
    C1 C2 O2 C3 . . . . -169.0(2) ?
    C5 C3 O2 C2 . . . . -4.0(3) ?
    C6 C3 O2 C2 . . . . 114.4(2) ?
    O4 C9 O3 C5 . . . . -62.2(3) ?
    O5 C9 O3 C5 . . . . 63.1(3) ?
    C3 C5 O3 C9 . . . . -59.7(3) ?
    C4 C5 O3 C9 . . . . 58.1(3) ?
    O5 C9 O4 C7 . . . . -59.7(3) ?
    O3 C9 O4 C7 . . . . 64.4(3) ?
    C8 C7 O4 C9 . . . . 59.0(3) ?
    C4 C7 O4 C9 . . . . -61.0(3) ?
    O4 C9 O5 C6 . . . . 60.5(3) ?
    O3 C9 O5 C6 . . . . -63.7(3) ?
    C8 C6 O5 C9 . . . . -59.9(3) ?
    C3 C6 O5 C9 . . . . 60.3(3) ?
    C7 C8 O6 Si1 . . . . 135.56(19) ?
    C6 C8 O6 Si1 . . . . -107.1(2) ?
    C8 O6 Si1 C11 . . . . 154.8(2) ?
    C8 O6 Si1 C10 . . . . 35.9(2) ?
    C8 O6 Si1 C12 . . . . -85.8(2) ?
    C15 C12 Si1 O6 . . . . 65.4(3) ?
    C13 C12 Si1 O6 . . . . -173.1(2) ?
    C14 C12 Si1 O6 . . . . -54.8(2) ?
    C15 C12 Si1 C11 . . . . -179.0(3) ?
    C13 C12 Si1 C11 . . . . -57.5(3) ?
    C14 C12 Si1 C11 . . . . 60.8(3) ?
    C15 C12 Si1 C10 . . . . -56.5(3) ?
    C13 C12 Si1 C10 . . . . 65.0(3) ?
    C14 C12 Si1 C10 . . . . -176.7(2) ?
data_global
_journal_date_recd_electronic     2010-06-07
_journal_date_accepted     2010-06-16
_journal_name_full     'Acta Crystallographica, Section E'
_journal_year     2010
_journal_volume     66
_journal_issue      7
_journal_page_first     o1741
_journal_page_last     o1741
_journal_paper_category     QO
_journal_coeditor_code     PV2294
_publ_contact_author_name     'Qiang Wang'
_publ_contact_author_address
;
The Department of Physics-Chemistry
Henan Polytechnic University
Jiao Zuo
454000
People's Republic of China
;
_publ_contact_author_email     'wangqiang@hpu.edu.cn'
_publ_contact_author_fax     ?
_publ_contact_author_phone     '86(391)3983426'
_publ_section_title
;\
2-<i>O</i>-<i>tert</i>-Butyldimethylsilyl-4,6-<i>O</i>-ethylidene-<i>myo</i>-\
insitol 1,3,5-orthoformate
;
loop_
    _publ_author_name
    _publ_author_footnote
    _publ_author_address
    'Xu, Zhouqin' .
;
The Department of Physics-Chemistry
Henan Polytechnic University
Jiao Zuo 454000
People's Republic of China
;
    'Wang, Qiang' .
;
The Department of Physics-Chemistry
Henan Polytechnic University
Jiao Zuo 454000
People's Republic of China
;
    'Sun, Yanchun' .
;
The Department of Medicine
Hebi College of Vocation and Technology
He Bi 458030
People's Republic of China
;
