# Supplementary material for: 2-O-tert-Butyl­dimethyl­silyl-4,6-O-ethyl­idene-myo-insitol 1,3,5-orthoformate
Source: Acta Crystallogr Sect E Struct Rep Online. 2010 Jun 23;66(Pt 7):o1741. doi: 10.1107/S1600536810023214 (PMC3006906; doi:10.1107/S1600536810023214)
Supplement: Supplementary file 2 [file e-66-o1741-Isup2.hkl]

# 
# h,k,l, Fc-squared, Fo-squared, sigma(Fo-squared) and status flag 
# 
data_I
_shelx_title ' 091223 in Pbca' 
_shelx_refln_list_code          4 
_shelx_F_calc_maximum      344.38 
_exptl_crystal_F_000      1424.00 
_reflns_d_resolution_high  0.7664 
 
loop_ 
 _symmetry_equiv_pos_as_xyz 
 'x, y, z' 
 '-x+1/2, -y, z+1/2' 
 '-x, y+1/2, -z+1/2' 
 'x+1/2, -y+1/2, -z' 
 '-x, -y, -z' 
 'x-1/2, y, -z-1/2' 
 'x, -y-1/2, z-1/2' 
 '-x-1/2, y-1/2, z' 
 
_cell_length_a    12.0170 
_cell_length_b    11.2808 
_cell_length_c    25.6942 
_cell_angle_alpha  90.000 
_cell_angle_beta   90.000 
_cell_angle_gamma  90.000 
 
_shelx_F_squared_multiplier     1.000 
 
loop_ 
 _refln_index_h 
 _refln_index_k 
 _refln_index_l 
 _refln_F_squared_calc 
 _refln_F_squared_meas 
 _refln_F_squared_sigma 
 _refln_observed_status 
   2   0   0    53086.00    50019.68   1552.34 o 
   4   0   0    15388.76    15654.33    338.23 o 
   6   0   0    59421.41    59228.80   1431.48 o 
   8   0   0     3539.41     3644.94    101.91 o 
  10   0   0     3055.14     3149.51    149.20 o 
  12   0   0     1084.92     1169.32     66.05 o 
  14   0   0       37.31       39.77     38.13 o 
   2   1   0     1624.61     1511.25     26.63 o 
   4   1   0        9.67       12.91      7.50 o 
   6   1   0        2.40       -3.74      8.24 o 
   8   1   0      134.87      210.03     13.45 o 
  10   1   0       89.02       95.61     18.34 o 
  12   1   0        1.83       24.37     17.75 o 
  14   1   0       77.29       53.63     26.07 o 
   0   2   0     4507.50     4780.96     97.55 o 
   2   2   0     1486.20     1365.77     28.00 o 
   4   2   0      214.97      213.08      8.29 o 
   6   2   0      157.11      163.77     10.53 o 
   8   2   0       33.11        9.67     11.22 o 
  10   2   0       28.91       35.71     14.35 o 
  12   2   0       49.47       46.23     17.74 o 
  14   2   0        9.99      -12.44     24.73 o 
   2   3   0    11677.54    11105.33    126.78 o 
   4   3   0      522.02      559.49     16.04 o 
   6   3   0     1076.74     1096.37     22.99 o 
   8   3   0        0.74      -11.65     11.65 o 
  10   3   0       12.13       12.55     14.62 o 
  12   3   0      262.67      302.57     28.85 o 
  14   3   0       67.59       71.54     39.89 o 
   0   4   0      170.17       90.49     16.59 o 
   2   4   0     1751.00     1817.56     28.39 o 
   4   4   0      650.73      532.38     13.94 o 
   6   4   0      408.62      465.15     16.84 o 
   8   4   0      672.01      707.44     34.95 o 
  10   4   0        0.14       -9.07     17.79 o 
  12   4   0      111.78      178.88     30.91 o 
  14   4   0       23.55       24.64     45.59 o 
   2   5   0     5371.99     5855.82     76.24 o 
   4   5   0        6.98       17.07      6.94 o 
   6   5   0      272.51      272.18     16.78 o 
   8   5   0       79.37       51.03     10.66 o 
  10   5   0      111.84      127.47     29.14 o 
  12   5   0       43.03       29.97     29.06 o 
  14   5   0       31.59      -32.96     55.32 o 
   0   6   0    13249.68    13686.52    233.29 o 
   2   6   0     6601.29     6330.14     80.17 o 
   4   6   0     1256.82     1122.48     26.11 o 
   6   6   0     1508.19     1412.36     55.19 o 
   8   6   0      386.25      388.30     24.49 o 
  10   6   0        7.87       16.95     17.74 o 
  12   6   0       19.24       20.54     26.36 o 
  14   6   0        1.70       20.59     37.23 o 
   2   7   0       27.90       29.43      9.15 o 
   4   7   0     1139.19     1272.68     37.85 o 
   6   7   0      103.56      108.13     15.32 o 
   8   7   0       67.62      100.69     16.98 o 
  10   7   0      172.71      204.68     28.67 o 
  12   7   0       17.27       10.06     24.21 o 
   0   8   0       54.42       80.87     15.76 o 
   2   8   0       23.53        9.13     10.78 o 
   4   8   0      101.20       39.25     16.61 o 
   6   8   0        5.00        5.51     12.88 o 
   8   8   0        2.24       30.27     17.77 o 
  10   8   0       52.26       81.56     22.94 o 
  12   8   0       13.53       23.59     26.44 o 
   2   9   0      577.29      632.63     28.82 o 
   4   9   0      641.44      665.92     32.32 o 
   6   9   0      170.57      141.44     21.10 o 
   8   9   0      220.72      216.05     35.44 o 
  10   9   0      158.89      138.03     41.20 o 
  12   9   0       38.10       53.30     27.42 o 
   0  10   0       60.59       32.85     23.37 o 
   2  10   0       14.96       36.24     16.36 o 
   4  10   0      371.02      395.36     33.46 o 
   6  10   0       96.68      133.07     28.89 o 
   8  10   0        3.05       -3.12     21.26 o 
  10  10   0       23.64       48.24     29.78 o 
   2  11   0       78.85       98.63     21.44 o 
   4  11   0      175.39      168.98     24.52 o 
   6  11   0        4.92       -1.93     21.20 o 
   8  11   0        0.58      -22.19     22.19 o 
  10  11   0       23.03       13.50     30.82 o 
   0  12   0        8.95       19.66     31.26 o 
   2  12   0       93.00      109.61     32.01 o 
   4  12   0      210.12      213.77     32.25 o 
   6  12   0        0.41        8.72     24.85 o 
   8  12   0       12.28       18.57     26.47 o 
   2  13   0        1.44       -3.24     27.10 o 
   4  13   0        5.00       11.89     31.67 o 
   6  13   0       30.47       36.76     32.50 o 
   0  14   0      123.13      147.88     56.62 o 
   2  14   0      303.89      330.44     54.19 o 
   4  14   0      275.98      321.47     47.53 o 
   1   1   1     1007.46      902.19     11.01 o 
   2   1   1    44879.17    42115.48    410.35 o 
   3   1   1     1253.75     1266.99     18.45 o 
   4   1   1     7809.28     8275.78     92.13 o 
   5   1   1      753.20      618.15     16.79 o 
   6   1   1       57.16       69.40      5.95 o 
   7   1   1      884.29      791.83     18.08 o 
   8   1   1       34.94       24.83      6.15 o 
   9   1   1      290.81      325.36     11.95 o 
  10   1   1       32.17       23.79      9.45 o 
  11   1   1       12.76       21.27     10.38 o 
  12   1   1        4.40       -0.38     11.81 o 
  13   1   1       48.69       61.68     15.71 o 
  14   1   1       10.95       19.31     17.61 o 
  15   1   1        0.26      -18.05     18.05 o 
   0   2   1        8.41       26.33      4.45 o 
   1   2   1     1551.51     1297.79     15.22 o 
   2   2   1     1667.21     1652.41     17.31 o 
   3   2   1     6303.47     6101.71     56.74 o 
   4   2   1     2596.91     2534.75     26.37 o 
   5   2   1        1.00        1.75      4.34 o 
   6   2   1      257.14      317.79      9.47 o 
   7   2   1      669.58      737.93     19.07 o 
   8   2   1      461.70      505.88     17.09 o 
   9   2   1      252.13      264.32     14.33 o 
  10   2   1      398.97      402.25     17.80 o 
  11   2   1       10.60       18.03     11.00 o 
  12   2   1      257.59      249.34     16.68 o 
  13   2   1        3.30       18.57     14.94 o 
  14   2   1       36.15       52.62     19.58 o 
  15   2   1        2.41        4.07     24.37 o 
   1   3   1     1856.73     1731.45     17.91 o 
   2   3   1      467.25      390.84      6.71 o 
   3   3   1      148.48      138.22      4.93 o 
   4   3   1     1706.01     1744.22     22.32 o 
   5   3   1     4095.27     3833.71     39.12 o 
   6   3   1        0.00        0.21      4.18 o 
   7   3   1     1749.31     1717.80     28.65 o 
   8   3   1       28.24       19.03      9.41 o 
   9   3   1      732.02      797.03     23.57 o 
  10   3   1       32.87       18.65     10.66 o 
  11   3   1      318.25      353.76     19.15 o 
  12   3   1       75.88       65.50     14.02 o 
  13   3   1       58.94       42.72     19.32 o 
  14   3   1       10.07       22.80     29.17 o 
  15   3   1       23.76       42.08     29.01 o 
   0   4   1     2922.65     2786.86     41.17 o 
   1   4   1      351.72      330.72      7.81 o 
   2   4   1      807.26      780.89     11.28 o 
   3   4   1       30.35       25.29      3.78 o 
   4   4   1      342.28      376.11      8.77 o 
   5   4   1      308.45      326.32      8.19 o 
   6   4   1      229.07      265.08      9.46 o 
   7   4   1       94.34      100.63      8.14 o 
   8   4   1        2.01        4.91      8.65 o 
   9   4   1       87.18       92.00     13.15 o 
  10   4   1       59.39       58.80     14.50 o 
  11   4   1       28.61       -2.13     14.50 o 
  12   4   1       57.71       15.19     16.34 o 
  13   4   1        2.19       -8.89     19.43 o 
  14   4   1       45.74       33.00     28.44 o 
  15   4   1        0.57       35.64     32.33 o 
   1   5   1      515.92      594.31     10.84 o 
   2   5   1     1149.65     1253.21     16.61 o 
   3   5   1     2795.34     2837.48     27.64 o 
   4   5   1      250.08      247.68      8.37 o 
   5   5   1      829.45      858.89     15.29 o 
   6   5   1       15.08        9.54      5.65 o 
   7   5   1       38.46       54.20      8.27 o 
   8   5   1      166.17      173.38      9.78 o 
   9   5   1      183.14      148.74     17.67 o 
  10   5   1        3.06      -13.70     13.70 o 
  11   5   1        0.02      -16.35     16.35 o 
  12   5   1       32.83       22.67     19.20 o 
  13   5   1        1.87      -19.73     19.73 o 
  14   5   1       17.27       20.60     38.83 o 
   0   6   1     3517.16     3338.68     48.77 o 
   1   6   1      806.64      712.10     12.83 o 
   2   6   1      192.08      219.24      8.73 o 
   3   6   1       98.83       91.09      6.83 o 
   4   6   1        3.12       18.70      6.04 o 
   5   6   1       26.04       15.96      7.04 o 
   6   6   1       13.65        7.22      7.26 o 
   7   6   1       98.37       96.57     11.06 o 
   8   6   1       13.49       15.45      8.84 o 
   9   6   1        7.54       -7.69      8.76 o 
  10   6   1      105.29      128.24     18.49 o 
  11   6   1        3.11        8.57     13.90 o 
  12   6   1        1.86       11.78     21.17 o 
  13   6   1       19.92       15.04     19.23 o 
  14   6   1       14.18        1.76     27.20 o 
   1   7   1      550.97      494.91     12.29 o 
   2   7   1        0.30       -2.72      5.83 o 
   3   7   1      973.69      898.63     17.91 o 
   4   7   1       63.79       56.51      8.99 o 
   5   7   1     1595.65     1539.70     29.81 o 
   6   7   1       54.51       79.82     10.15 o 
   7   7   1      530.27      565.48     19.34 o 
   8   7   1        9.83        2.22      9.84 o 
   9   7   1      255.47      247.91     17.55 o 
  10   7   1        0.80      -10.87     13.31 o 
  11   7   1       36.25       28.32     15.58 o 
  12   7   1        3.62       18.43     16.77 o 
  13   7   1       22.18        3.58     18.62 o 
   0   8   1      498.60      437.05     17.93 o 
   1   8   1       39.40       20.23      7.22 o 
   2   8   1        1.55       -5.07      7.43 o 
   3   8   1      103.94      111.73     11.40 o 
   4   8   1       19.24       20.57     10.48 o 
   5   8   1       22.35       19.45      9.98 o 
   6   8   1      293.10      355.44     21.01 o 
   7   8   1       16.96       13.30     10.64 o 
   8   8   1       17.86       18.39     12.63 o 
   9   8   1       47.79       34.70     13.36 o 
  10   8   1       10.88       13.33     14.18 o 
  11   8   1       29.74        1.65     15.54 o 
  12   8   1       22.98       20.68     18.16 o 
  13   8   1        9.44       10.56     21.21 o 
   1   9   1       27.29       24.78      9.17 o 
   2   9   1        0.10       -4.46      9.16 o 
   3   9   1       22.02       29.41     10.29 o 
   4   9   1        6.28       -5.63     10.17 o 
   5   9   1        4.88        1.82     10.30 o 
   6   9   1       83.91       59.05     14.48 o 
   7   9   1       20.52       34.46     14.06 o 
   8   9   1       50.54       70.55     15.74 o 
   9   9   1       14.50       27.97     14.65 o 
  10   9   1        2.68       11.21     15.89 o 
  11   9   1        2.66      -15.98     16.29 o 
  12   9   1        8.66       -7.08     18.22 o 
   0  10   1       75.01       64.68     16.88 o 
   1  10   1       26.08       12.67     10.89 o 
   2  10   1       32.07       14.59     11.16 o 
   3  10   1        9.45       17.99     11.53 o 
   4  10   1      156.74      139.38     14.82 o 
   5  10   1        3.62       -5.95     12.04 o 
   6  10   1        8.63       13.49     13.62 o 
   7  10   1        6.36       -3.42     14.28 o 
   8  10   1       15.02       -6.65     14.46 o 
   9  10   1        6.93      -10.26     15.25 o 
  10  10   1       16.56        7.77     16.77 o 
  11  10   1        6.38       50.44     24.97 o 
   1  11   1      144.61      170.32     16.58 o 
   2  11   1      151.63      111.98     16.22 o 
   3  11   1      143.18      153.67     17.79 o 
   4  11   1       22.97       21.17     13.80 o 
   5  11   1       53.47       80.58     17.82 o 
   6  11   1       33.77       46.75     16.10 o 
   7  11   1       43.57       36.49     16.57 o 
   8  11   1       48.11       35.31     17.63 o 
   9  11   1       13.02        7.49     18.10 o 
  10  11   1       13.84      -20.57     20.57 o 
   0  12   1      217.50      272.55     32.82 o 
   1  12   1        1.80       -6.86     15.63 o 
   2  12   1      450.30      509.21     29.24 o 
   3  12   1        0.01        3.86     16.63 o 
   4  12   1      220.06      213.76     22.42 o 
   5  12   1        2.04       19.87     17.84 o 
   6  12   1      120.31      118.33     21.11 o 
   7  12   1        0.29        4.16     17.75 o 
   8  12   1       66.88       39.68     19.94 o 
   9  12   1        0.02       13.90     21.87 o 
   1  13   1       40.49       56.64     20.05 o 
   2  13   1        1.89      -18.74     18.74 o 
   3  13   1       10.48      -17.15     17.15 o 
   4  13   1        1.82       -0.77     19.82 o 
   5  13   1       14.03      -20.63     20.63 o 
   6  13   1        3.07        0.77     21.74 o 
   7  13   1        6.36       37.43     26.39 o 
   0  14   1        0.22      -15.39     28.58 o 
   1  14   1        0.49       -2.59     21.33 o 
   2  14   1        2.80      -12.09     21.29 o 
   3  14   1        1.64      -15.64     22.42 o 
   4  14   1        6.28        6.61     23.07 o 
   0   0   2   102765.52    80132.52   2353.05 o 
   1   0   2     1622.71     1578.97     28.15 o 
   2   0   2     8676.95     8636.17    154.43 o 
   3   0   2    15420.01    14694.19    224.99 o 
   4   0   2     1505.71     1809.01     29.93 o 
   5   0   2     1058.82     1029.76     22.92 o 
   6   0   2    11421.17    12075.96    181.09 o 
   7   0   2     1342.99     1480.78     40.32 o 
   8   0   2     1055.54     1157.69     39.55 o 
   9   0   2     1354.16     1204.16     44.18 o 
  10   0   2      384.26      379.40     23.98 o 
  11   0   2        3.13       13.38     15.53 o 
  12   0   2        0.93        9.03     17.02 o 
  13   0   2        3.73       -9.04     19.20 o 
  14   0   2        0.79      -16.83     21.26 o 
  15   0   2       66.65       53.55     28.64 o 
   1   1   2    23406.44    22033.15    220.77 o 
   2   1   2    23952.76    23110.83    248.17 o 
   3   1   2      235.96      207.84      6.21 o 
   4   1   2     9253.60     9353.65     90.27 o 
   5   1   2    13664.01    13685.73    131.23 o 
   6   1   2      145.03      119.62      6.36 o 
   7   1   2     1207.32     1143.47     20.12 o 
   8   1   2     1007.75     1031.32     20.17 o 
   9   1   2       68.98       90.15      9.23 o 
  10   1   2       58.61       54.02     10.52 o 
  11   1   2       22.81       34.19     11.17 o 
  12   1   2        6.97        6.96     12.62 o 
  13   1   2       24.15        0.82     13.81 o 
  14   1   2        2.10        8.10     15.10 o 
  15   1   2        0.46      -19.36     19.36 o 
   0   2   2     3585.48     3583.71     48.54 o 
   1   2   2     2521.83     2800.10     29.74 o 
   2   2   2      109.80      125.71      4.21 o 
   3   2   2     1544.46     1704.66     18.03 o 
   4   2   2      909.88     1012.05     14.04 o 
   5   2   2      963.07      942.23     14.19 o 
   6   2   2       52.35       35.45      5.77 o 
   7   2   2      166.15      190.35      9.23 o 
   8   2   2      166.11      191.85     14.82 o 
   9   2   2       96.88      100.69     11.33 o 
  10   2   2        0.01       -8.33      9.83 o 
  11   2   2       79.27       84.06     12.19 o 
  12   2   2       14.17       16.03     12.71 o 
  13   2   2       13.25       19.17     15.17 o 
  14   2   2       63.42       68.53     20.37 o 
  15   2   2        0.25        8.59     23.27 o 
   1   3   2     9083.41     9464.63     84.21 o 
   2   3   2        7.52        9.06      3.80 o 
   3   3   2        8.10        6.66      3.62 o 
   4   3   2        0.26        3.85      3.29 o 
   5   3   2       24.09       21.99      4.59 o 
   6   3   2       80.90       85.24      7.69 o 
   7   3   2      117.42      106.44      9.11 o 
   8   3   2        2.08        8.93      8.52 o 
   9   3   2       75.96      112.18     12.91 o 
  10   3   2        0.66       -1.84     10.36 o 
  11   3   2       70.01       44.54     12.20 o 
  12   3   2       76.37       60.29     17.68 o 
  13   3   2        1.44       -8.99     15.41 o 
  14   3   2        3.79       10.16     20.13 o 
  15   3   2        4.37       30.93     29.16 o 
   0   4   2    12972.28    12506.90    143.49 o 
   1   4   2     5134.33     4866.15     43.73 o 
   2   4   2      277.63      306.87      7.84 o 
   3   4   2     1090.89      905.17     11.51 o 
   4   4   2      153.92      141.33      7.11 o 
   5   4   2        0.39       -1.57      4.01 o 
   6   4   2     2452.74     2332.11     27.01 o 
   7   4   2     1753.44     1823.62     27.75 o 
   8   4   2       30.40       19.44      9.15 o 
   9   4   2      286.61      327.07     26.36 o 
  10   4   2      174.23      166.67     17.60 o 
  11   4   2      147.05      142.19     20.46 o 
  12   4   2       18.22       25.21     17.86 o 
  13   4   2       80.09       69.90     24.05 o 
  14   4   2        8.65       24.04     25.35 o 
  15   4   2        5.77       31.67     32.06 o 
   1   5   2    14238.49    14345.35    114.73 o 
   2   5   2      267.42      233.74      7.60 o 
   3   5   2     3871.09     3655.08     34.28 o 
   4   5   2      517.33      468.93      9.65 o 
   5   5   2     6959.02     6535.56     62.10 o 
   6   5   2       87.49       73.25      7.05 o 
   7   5   2     4690.39     4477.16     53.00 o 
   8   5   2        1.76        0.20      6.92 o 
   9   5   2      403.26      441.69     22.82 o 
  10   5   2       22.30       10.80     16.26 o 
  11   5   2      186.60      190.77     28.70 o 
  12   5   2       36.59       10.31     20.44 o 
  13   5   2      109.86      136.30     25.46 o 
  14   5   2        1.21      -10.28     22.03 o 
   0   6   2       48.30       58.48      8.65 o 
   1   6   2      420.13      396.80     10.58 o 
   2   6   2      608.91      718.13     13.73 o 
   3   6   2      166.27      187.66      8.14 o 
   4   6   2      215.96      210.27      9.52 o 
   5   6   2      117.84      120.12      9.04 o 
   6   6   2       85.40       72.96      8.61 o 
   7   6   2      380.43      343.18     14.45 o 
   8   6   2       25.14       12.01      8.76 o 
   9   6   2        3.45       -4.65      9.60 o 
  10   6   2        0.88       -1.77     12.17 o 
  11   6   2       14.54        1.02     16.70 o 
  12   6   2       16.22       19.65     15.53 o 
  13   6   2        0.10        9.27     16.41 o 
  14   6   2        2.73       38.20     26.12 o 
   1   7   2      173.05      220.63     11.75 o 
   2   7   2      179.86      205.53     10.12 o 
   3   7   2      114.31      115.78      8.93 o 
   4   7   2      498.73      495.01     15.11 o 
   5   7   2      141.50      143.73     11.94 o 
   6   7   2        3.28        0.47      8.56 o 
   7   7   2        0.14       -3.21      8.90 o 
   8   7   2       22.67        8.95      9.79 o 
   9   7   2       34.12       26.94     12.59 o 
  10   7   2       80.07       91.79     15.14 o 
  11   7   2       16.77        6.44     15.28 o 
  12   7   2        0.14        8.96     17.21 o 
  13   7   2        2.25       34.18     19.78 o 
   0   8   2      372.94      364.71     17.57 o 
   1   8   2       27.23       34.92      8.10 o 
   2   8   2      500.03      461.61     14.33 o 
   3   8   2       12.63        0.06      8.15 o 
   4   8   2      432.07      345.56     15.87 o 
   5   8   2      378.01      357.65     17.09 o 
   6   8   2       50.03       32.75     10.81 o 
   7   8   2       62.95       54.31     11.46 o 
   8   8   2       53.60       47.42     15.42 o 
   9   8   2       63.87       69.16     14.64 o 
  10   8   2       16.87       17.73     14.43 o 
  11   8   2       13.39        4.06     16.03 o 
  12   8   2        1.95       38.32     20.03 o 
  13   8   2        0.23       24.58     21.06 o 
   1   9   2       63.51       67.42      9.92 o 
   2   9   2      125.26      109.86     11.62 o 
   3   9   2      513.73      522.07     19.18 o 
   4   9   2       16.33       10.91     10.35 o 
   5   9   2      169.41      187.98     15.09 o 
   6   9   2        7.90      -13.71     13.71 o 
   7   9   2      253.06      266.68     18.83 o 
   8   9   2       37.51       34.87     14.61 o 
   9   9   2      325.52      354.38     30.22 o 
  10   9   2       29.22       19.58     15.89 o 
  11   9   2       36.50       61.83     20.61 o 
  12   9   2        0.06      -14.64     21.20 o 
   0  10   2      393.28      402.33     27.83 o 
   1  10   2        0.05       15.70     11.31 o 
   2  10   2      787.94      824.59     24.68 o 
   3  10   2      194.06      197.05     14.96 o 
   4  10   2       72.23       33.34     12.53 o 
   5  10   2      109.29       78.28     15.21 o 
   6  10   2       35.12       19.19     14.33 o 
   7  10   2       28.25       26.08     15.53 o 
   8  10   2      274.69      308.56     30.74 o 
   9  10   2      112.17      114.33     30.20 o 
  10  10   2        5.19       13.56     16.85 o 
  11  10   2       49.58       56.55     22.85 o 
   1  11   2       15.12       -1.72     13.35 o 
   2  11   2       40.30       25.34     13.99 o 
   3  11   2       25.83       40.82     14.33 o 
   4  11   2        1.32      -13.62     13.62 o 
   5  11   2        2.39       -8.51     14.04 o 
   6  11   2        0.03       -7.62     14.71 o 
   7  11   2        4.54       29.39     16.53 o 
   8  11   2        0.73       20.77     17.27 o 
   9  11   2        0.08        7.20     17.67 o 
  10  11   2        3.61       -6.99     20.88 o 
   0  12   2        2.52       -9.54     21.96 o 
   1  12   2        0.18        3.88     16.66 o 
   2  12   2       42.90       62.34     16.86 o 
   3  12   2        0.56        0.21     16.43 o 
   4  12   2       58.19       64.65     18.88 o 
   5  12   2       17.71       14.63     16.96 o 
   6  12   2        2.55        7.29     18.33 o 
   7  12   2       14.46       24.98     18.55 o 
   8  12   2        2.09       14.26     18.71 o 
   9  12   2        3.41       13.41     50.20 o 
   1  13   2      114.08       74.21     20.63 o 
   2  13   2       17.83       -5.79     22.72 o 
   3  13   2       88.77       91.31     24.06 o 
   4  13   2        0.34      -10.14     19.03 o 
   5  13   2       70.85       62.47     22.84 o 
   6  13   2        2.21      -12.22     21.54 o 
   7  13   2       11.52       -1.04     23.21 o 
   0  14   2        0.22       13.61     32.06 o 
   1  14   2        9.57        5.66     21.97 o 
   2  14   2        1.67      -14.01     21.47 o 
   3  14   2       10.06      -10.41     23.00 o 
   4  14   2        0.05      -13.42     22.12 o 
   1   1   3    16963.88    15641.85    157.68 o 
   2   1   3     2889.71     2807.08     30.66 o 
   3   1   3     2005.53     1995.52     25.76 o 
   4   1   3      483.86      489.62      9.78 o 
   5   1   3     3238.33     3313.57     37.28 o 
   6   1   3     1708.08     1720.20     24.03 o 
   7   1   3       20.53        3.76      5.46 o 
   8   1   3       48.26       85.46      7.96 o 
   9   1   3       33.32       31.09      8.70 o 
  10   1   3       72.33       36.51      9.85 o 
  11   1   3      532.22      600.66     26.06 o 
  12   1   3        5.46       -6.99     12.37 o 
  13   1   3       34.47       38.48     15.32 o 
  14   1   3       39.92       39.73     16.63 o 
  15   1   3        1.98       -5.39     22.72 o 
   0   2   3   118596.48   105210.02   1334.14 o 
   1   2   3      108.57      120.03      4.78 o 
   2   2   3     7464.06     7053.20     64.37 o 
   3   2   3     3710.88     3417.25     32.37 o 
   4   2   3     2404.13     2344.57     24.54 o 
   5   2   3      950.60     1004.78     14.65 o 
   6   2   3     4240.73     4272.61     48.18 o 
   7   2   3      113.69      117.38      8.35 o 
   8   2   3     1415.33     1466.37     29.99 o 
   9   2   3        2.05        0.99      9.32 o 
  10   2   3      452.09      526.48     20.80 o 
  11   2   3        9.89        3.31     10.78 o 
  12   2   3      274.17      280.29     19.87 o 
  13   2   3       39.25       59.65     17.60 o 
  14   2   3       52.77       61.52     20.31 o 
  15   2   3        4.04      -22.05     22.05 o 
   1   3   3      144.71      194.87      6.05 o 
   2   3   3     1006.56     1041.37     13.16 o 
   3   3   3      738.18      796.04     10.66 o 
   4   3   3     2209.28     2321.09     24.62 o 
   5   3   3     5301.96     5420.19     57.32 o 
   6   3   3      468.74      500.19     11.09 o 
   7   3   3      858.95      895.95     19.53 o 
   8   3   3      624.97      654.78     21.87 o 
   9   3   3      838.44      882.35     26.75 o 
  10   3   3      564.07      623.13     22.44 o 
  11   3   3      274.80      299.01     20.07 o 
  12   3   3        4.93        3.39     15.94 o 
  13   3   3       10.38       24.03     16.53 o 
  14   3   3       50.77       36.29     19.34 o 
  15   3   3       70.36       70.72     33.32 o 
   0   4   3    13190.89    12968.00    148.22 o 
   1   4   3     2454.49     2505.17     25.90 o 
   2   4   3    16834.66    16821.24    136.84 o 
   3   4   3      289.83      336.41      8.33 o 
   4   4   3     2266.07     2142.68     23.07 o 
   5   4   3      914.79      915.67     14.56 o 
   6   4   3      862.38      741.99     12.79 o 
   7   4   3      212.13      190.72     10.35 o 
   8   4   3     1188.88     1173.48     26.47 o 
   9   4   3        2.22       23.44     12.31 o 
  10   4   3      372.40      360.14     22.39 o 
  11   4   3      207.26      199.10     21.10 o 
  12   4   3      137.98      147.54     22.43 o 
  13   4   3        7.13       17.42     20.54 o 
  14   4   3       14.27       -4.79     21.67 o 
  15   4   3       18.68       80.45     70.50 o 
   1   5   3      533.23      601.28     10.92 o 
   2   5   3     2769.40     2715.53     27.67 o 
   3   5   3     3539.96     3710.65     35.74 o 
   4   5   3      375.55      461.26      9.22 o 
   5   5   3        2.07       18.70      5.41 o 
   6   5   3      180.06      198.52     10.01 o 
   7   5   3      139.75      130.66     10.84 o 
   8   5   3        0.93       -7.47      7.47 o 
   9   5   3      516.84      573.66     22.38 o 
  10   5   3      253.28      263.97     20.89 o 
  11   5   3       49.28       33.06     18.37 o 
  12   5   3      146.46      114.61     24.77 o 
  13   5   3        1.48       10.30     21.06 o 
  14   5   3        4.61       29.91     23.48 o 
   0   6   3      342.34      294.00     17.43 o 
   1   6   3      366.44      407.27     10.64 o 
   2   6   3     1045.16      997.70     15.44 o 
   3   6   3      158.85      140.31      7.67 o 
   4   6   3     1927.59     1829.87     24.90 o 
   5   6   3       50.76       43.59      7.81 o 
   6   6   3      129.10      159.27     10.20 o 
   7   6   3        4.78        0.81      7.82 o 
   8   6   3      103.87       95.08     10.75 o 
   9   6   3       72.50       57.38     10.96 o 
  10   6   3       14.31       28.38     13.62 o 
  11   6   3        8.88       14.01     13.97 o 
  12   6   3       44.89       31.94     16.79 o 
  13   6   3        0.14        0.98     19.85 o 
  14   6   3        2.68      -18.89     22.93 o 
   1   7   3      107.74      142.28      8.54 o 
   2   7   3     1365.82     1307.08     21.91 o 
   3   7   3      366.07      391.00     12.81 o 
   4   7   3       14.71       16.62      7.74 o 
   5   7   3       40.09       35.82      8.47 o 
   6   7   3      245.38      249.76     14.00 o 
   7   7   3       16.93       11.74      9.82 o 
   8   7   3       12.46       10.39      9.65 o 
   9   7   3       99.21       85.26     14.86 o 
  10   7   3        0.42        6.00     12.78 o 
  11   7   3        1.77        4.94     15.18 o 
  12   7   3       31.41       28.46     17.90 o 
  13   7   3        7.75        3.42     18.93 o 
   0   8   3      363.15      332.10     18.61 o 
   1   8   3       67.98       57.84      8.46 o 
   2   8   3      163.60      192.47     10.99 o 
   3   8   3       54.66       80.29      9.73 o 
   4   8   3      350.98      308.74     14.19 o 
   5   8   3        1.56        1.89      8.97 o 
   6   8   3      266.06      300.13     20.75 o 
   7   8   3        8.27       -1.11     10.64 o 
   8   8   3       11.00        2.77     11.67 o 
   9   8   3       16.51        9.30     13.63 o 
  10   8   3       14.12       30.61     15.01 o 
  11   8   3       14.91        9.34     17.77 o 
  12   8   3       24.96       22.74     19.56 o 
  13   8   3        0.58       21.62     21.44 o 
   1   9   3       53.03       46.47      9.56 o 
   2   9   3      154.06      125.92     11.67 o 
   3   9   3      175.04      133.53     12.70 o 
   4   9   3       36.48       35.39     10.56 o 
   5   9   3      239.03      257.35     16.89 o 
   6   9   3       12.49        1.84     11.85 o 
   7   9   3       17.08       -8.41     12.07 o 
   8   9   3       44.51       45.80     18.90 o 
   9   9   3        4.83       -3.08     14.01 o 
  10   9   3       12.30       16.08     16.35 o 
  11   9   3        3.12        3.40     18.54 o 
  12   9   3        1.11       41.70     23.21 o 
   0  10   3       74.73       38.84     15.10 o 
   1  10   3       65.16       67.62     12.64 o 
   2  10   3       61.84       75.58     12.75 o 
   3  10   3       29.17       21.15     13.09 o 
   4  10   3      206.94      225.57     16.73 o 
   5  10   3        1.34        2.80     12.71 o 
   6  10   3       30.96       39.18     14.30 o 
   7  10   3       87.76       96.06     16.62 o 
   8  10   3        0.01      -10.25     14.31 o 
   9  10   3        0.01       -2.57     15.79 o 
  10  10   3       34.41       30.02     17.91 o 
  11  10   3        0.56      -22.82     22.82 o 
   1  11   3        9.88       34.75     13.74 o 
   2  11   3       81.25       79.61     14.76 o 
   3  11   3        0.34      -12.70     12.70 o 
   4  11   3       93.80      114.73     17.38 o 
   5  11   3        4.02        9.72     15.77 o 
   6  11   3        1.72       -2.14     14.69 o 
   7  11   3        0.92        8.81     16.00 o 
   8  11   3       99.05      101.25     19.46 o 
   9  11   3        6.44       -7.52     17.12 o 
  10  11   3       61.63       23.62     22.89 o 
   0  12   3      233.74      302.24     39.50 o 
   1  12   3       22.62       15.97     16.62 o 
   2  12   3      247.07      347.73     23.80 o 
   3  12   3        0.28       12.30     16.15 o 
   4  12   3      227.70      279.98     25.06 o 
   5  12   3        4.01       29.94     17.47 o 
   6  12   3       84.93       98.52     21.18 o 
   7  12   3        2.51       18.94     19.63 o 
   8  12   3       16.13       22.11     18.70 o 
   1  13   3        0.01       -8.86     18.69 o 
   2  13   3        1.10       13.38     19.60 o 
   3  13   3       26.91       25.37     19.81 o 
   4  13   3        2.00      -19.35     19.35 o 
   5  13   3       14.01       22.46     21.05 o 
   6  13   3        1.01        0.04     20.28 o 
   7  13   3       12.56       15.54     23.11 o 
   0  14   3        5.73       26.47     32.02 o 
   1  14   3        1.20       26.40     22.65 o 
   2  14   3       45.91       60.15     24.81 o 
   3  14   3        6.28       -2.03     22.62 o 
   4  14   3       17.66       15.44     22.70 o 
   0   0   4     4172.07     3567.54     71.74 o 
   1   0   4    31724.81    29620.56    474.39 o 
   2   0   4     6292.87     5503.66     82.49 o 
   3   0   4     7463.54     7486.38    100.58 o 
   4   0   4    16222.79    15973.87    218.53 o 
   5   0   4     1352.62     1340.02     27.23 o 
   6   0   4      216.41      277.07     12.57 o 
   7   0   4     5374.21     5628.56     93.63 o 
   8   0   4        1.56       13.20     10.65 o 
   9   0   4      162.97      185.55     18.55 o 
  10   0   4      110.86       98.18     17.71 o 
  11   0   4       17.56       14.31     12.36 o 
  12   0   4      165.57      103.30     21.66 o 
  13   0   4       43.11       34.55     20.61 o 
  14   0   4        1.66        4.32     22.08 o 
  15   0   4        9.17       24.10     25.53 o 
   1   1   4     2334.94     2287.63     26.42 o 
   2   1   4    14516.54    13205.90    138.80 o 
   3   1   4     2855.33     2894.62     31.29 o 
   4   1   4     1010.34     1072.69     16.31 o 
   5   1   4      930.09     1098.90     15.80 o 
   6   1   4       83.53       84.86      5.76 o 
   7   1   4     1136.46     1165.25     20.26 o 
   8   1   4      178.72      206.78     10.31 o 
   9   1   4      844.92      868.36     22.38 o 
  10   1   4       53.05       48.38     11.64 o 
  11   1   4      127.53      139.44     15.60 o 
  12   1   4        7.45       -4.32     12.11 o 
  13   1   4       93.83       96.34     16.76 o 
  14   1   4        8.06       26.03     17.89 o 
  15   1   4       20.83       26.38     20.28 o 
   0   2   4     1052.53     1130.77     19.09 o 
   1   2   4        0.23        6.68      3.51 o 
   2   2   4      313.59      259.25      6.75 o 
   3   2   4        2.35       -1.53      3.41 o 
   4   2   4       82.21       89.51      5.92 o 
   5   2   4       60.83       53.48      4.96 o 
   6   2   4      268.41      302.44      9.03 o 
   7   2   4      833.18      878.55     18.31 o 
   8   2   4      429.58      457.36     20.03 o 
   9   2   4      606.45      594.51     21.20 o 
  10   2   4      253.89      254.96     16.02 o 
  11   2   4       88.37       78.57     14.08 o 
  12   2   4       81.41       53.71     13.74 o 
  13   2   4        5.07       12.17     16.10 o 
  14   2   4       61.48       93.33     19.98 o 
  15   2   4        1.63       23.00     21.15 o 
   1   3   4     3933.08     3890.61     35.83 o 
   2   3   4        0.02       -3.61      3.61 o 
   3   3   4       64.36       66.45      4.41 o 
   4   3   4      543.07      553.69      9.62 o 
   5   3   4     2104.95     2023.57     22.52 o 
   6   3   4       10.50        6.18      4.62 o 
   7   3   4     1763.42     1653.82     25.74 o 
   8   3   4        4.70       12.25      9.25 o 
   9   3   4       16.87       11.18     10.55 o 
  10   3   4       56.95       35.85     14.72 o 
  11   3   4      129.33      118.02     16.81 o 
  12   3   4       24.10       17.66     15.15 o 
  13   3   4       61.03       50.24     17.32 o 
  14   3   4       12.39       55.37     19.79 o 
  15   3   4        0.11        3.19     23.78 o 
   0   4   4    10278.09     9388.80    106.88 o 
   1   4   4      401.59      400.44      8.99 o 
   2   4   4     1943.14     2019.81     21.91 o 
   3   4   4      460.64      507.04      9.76 o 
   4   4   4      409.58      353.62      8.26 o 
   5   4   4       31.45       31.71      4.91 o 
   6   4   4       30.99       26.39      5.22 o 
   7   4   4      389.85      397.15     12.27 o 
   8   4   4      859.88      893.12     33.63 o 
   9   4   4        7.92       13.39     12.08 o 
  10   4   4      238.73      253.81     20.15 o 
  11   4   4       12.69       10.58     15.51 o 
  12   4   4       76.26       68.70     20.05 o 
  13   4   4        1.02       44.02     18.75 o 
  14   4   4       55.08       62.42     23.33 o 
   1   5   4      380.49      404.47      9.27 o 
   2   5   4      944.37      949.65     14.32 o 
   3   5   4      235.66      290.47      8.89 o 
   4   5   4     1338.99     1245.04     16.05 o 
   5   5   4      219.77      228.10      9.14 o 
   6   5   4       55.73       76.07      8.10 o 
   7   5   4        3.43       -5.12      7.00 o 
   8   5   4      251.86      276.88     14.03 o 
   9   5   4      136.85      169.29     12.73 o 
  10   5   4       59.65       79.96     14.60 o 
  11   5   4       28.86       11.82     14.52 o 
  12   5   4       16.27       30.09     19.92 o 
  13   5   4        0.79       23.90     21.22 o 
  14   5   4        7.08       16.03     22.82 o 
   0   6   4     4223.71     3869.53     55.56 o 
   1   6   4      997.19     1232.61     17.94 o 
   2   6   4       59.69       66.89      6.48 o 
   3   6   4      249.15      270.49      9.28 o 
   4   6   4       95.05       74.93      7.52 o 
   5   6   4      299.71      297.68     11.81 o 
   6   6   4     1074.02     1032.44     23.16 o 
   7   6   4      615.99      638.61     18.01 o 
   8   6   4      499.19      523.21     19.10 o 
   9   6   4      353.66      329.60     15.83 o 
  10   6   4       12.92      -10.11     11.94 o 
  11   6   4       19.81       11.18     14.71 o 
  12   6   4       33.43       50.09     16.82 o 
  13   6   4        8.25       10.03     16.80 o 
  14   6   4        3.83       36.11     21.27 o 
   1   7   4       28.43       29.83      6.73 o 
   2   7   4       42.29       38.49      7.26 o 
   3   7   4       43.76       35.42      7.56 o 
   4   7   4       59.05       60.15      8.54 o 
   5   7   4        0.52       -7.06      7.63 o 
   6   7   4        9.38        2.14      8.50 o 
   7   7   4      239.94      240.87     14.87 o 
   8   7   4       22.15       20.52     10.67 o 
   9   7   4       41.70       63.31     12.94 o 
  10   7   4        0.08       -3.44     12.92 o 
  11   7   4        9.16        5.87     18.74 o 
  12   7   4        1.47       -0.20     17.83 o 
  13   7   4        6.74       -0.47     17.63 o 
   0   8   4       17.87      -10.54     10.54 o 
   1   8   4        8.82       -1.64      7.42 o 
   2   8   4       71.97       89.83      9.38 o 
   3   8   4        0.35       -6.44      8.24 o 
   4   8   4       48.63       38.95      9.10 o 
   5   8   4      104.54       99.64     11.95 o 
   6   8   4       37.98       18.20     10.44 o 
   7   8   4      280.15      312.84     18.05 o 
   8   8   4       83.85       44.11     13.32 o 
   9   8   4       29.84       27.45     14.36 o 
  10   8   4       84.38       75.84     17.66 o 
  11   8   4        4.04        1.92     17.02 o 
  12   8   4       15.15       66.59     22.57 o 
  13   8   4        4.60      -21.21     60.74 o 
   1   9   4       27.20        8.37      9.64 o 
   2   9   4       51.55       58.76     11.03 o 
   3   9   4      686.75      645.74     21.05 o 
   4   9   4        1.85        6.22     10.01 o 
   5   9   4      162.03      135.86     13.95 o 
   6   9   4      389.38      387.87     20.65 o 
   7   9   4       17.00       26.03     13.16 o 
   8   9   4       98.02      110.33     16.50 o 
   9   9   4        1.07       -1.03     14.55 o 
  10   9   4        5.57       23.95     16.14 o 
  11   9   4        0.34        6.45     19.05 o 
  12   9   4       10.40        5.14     27.56 o 
   0  10   4      661.14      753.62     30.61 o 
   1  10   4        0.12        2.80     10.76 o 
   2  10   4      672.19      737.63     31.95 o 
   3  10   4       51.89       36.39     11.97 o 
   4  10   4      216.57      230.89     20.52 o 
   5  10   4       15.70       15.72     13.62 o 
   6  10   4      260.75      290.07     22.00 o 
   7  10   4        0.14      -11.68     12.88 o 
   8  10   4      331.30      329.18     22.96 o 
   9  10   4        8.44       20.71     16.46 o 
  10  10   4       50.67       44.06     18.60 o 
  11  10   4        0.44      -23.29     23.29 o 
   1  11   4      190.21      141.82     16.02 o 
   2  11   4        1.16      -11.77     11.77 o 
   3  11   4      593.06      585.31     25.53 o 
   4  11   4        0.01       -1.22     14.59 o 
   5  11   4      191.63      204.31     28.01 o 
   6  11   4        4.83       30.27     15.44 o 
   7  11   4      241.83      230.61     22.53 o 
   8  11   4       20.29       27.80     17.08 o 
   9  11   4       47.76       48.76     18.63 o 
  10  11   4        0.06       20.34     25.95 o 
   0  12   4       37.68       33.69     23.97 o 
   1  12   4        2.09       -8.94     16.31 o 
   2  12   4        0.01      -15.12     15.12 o 
   3  12   4       16.77       23.33     16.38 o 
   4  12   4        0.01       -3.91     16.31 o 
   5  12   4        1.70       -2.51     17.28 o 
   6  12   4       20.96       40.35     18.79 o 
   7  12   4        4.99        8.08     18.89 o 
   8  12   4       12.44        7.78     23.13 o 
   1  13   4       58.30       83.40     24.76 o 
   2  13   4       14.88       -0.12     20.03 o 
   3  13   4       79.73       71.43     21.53 o 
   4  13   4        6.11       23.89     20.73 o 
   5  13   4       37.88       38.32     21.48 o 
   6  13   4        0.12       10.44     20.84 o 
   7  13   4       11.51       -5.27     23.74 o 
   0  14   4        3.86       -4.32     30.38 o 
   1  14   4       35.02       30.43     22.86 o 
   2  14   4       17.61       11.18     24.32 o 
   3  14   4       18.70       17.80     23.23 o 
   4  14   4       64.36       60.18     23.52 o 
   1   1   5    23057.15    20938.54    201.02 o 
   2   1   5        2.97        6.20      3.72 o 
   3   1   5    17262.90    17196.22    162.90 o 
   4   1   5       57.96       56.07      4.85 o 
   5   1   5    12605.85    12696.77    112.45 o 
   6   1   5     1199.29     1273.03     18.13 o 
   7   1   5     1540.11     1491.71     21.55 o 
   8   1   5      393.54      492.27     16.61 o 
   9   1   5     1674.18     1681.52     32.29 o 
  10   1   5      305.70      286.21     18.63 o 
  11   1   5      313.52      324.77     20.28 o 
  12   1   5       32.58       32.94     13.72 o 
  13   1   5       23.92       38.30     12.52 o 
  14   1   5        0.08       23.18     18.79 o 
  15   1   5       27.27       47.16     20.80 o 
   0   2   5    12803.86    12014.03    167.31 o 
   1   2   5       23.27       27.61      4.05 o 
   2   2   5     2866.43     2929.53     30.99 o 
   3   2   5      411.00      426.54      9.65 o 
   4   2   5     1654.22     1813.86     20.59 o 
   5   2   5        7.23        6.59      3.90 o 
   6   2   5      463.12      479.50     10.85 o 
   7   2   5       76.47      101.73      7.23 o 
   8   2   5     1369.47     1367.06     30.21 o 
   9   2   5     1377.14     1356.37     42.91 o 
  10   2   5      503.42      443.00     21.39 o 
  11   2   5      189.64      227.88     18.68 o 
  12   2   5       99.14       81.92     22.84 o 
  13   2   5       79.29       80.75     18.12 o 
  14   2   5        7.43       47.48     19.32 o 
  15   2   5       51.10       72.27     22.92 o 
   1   3   5      127.32      147.06      5.57 o 
   2   3   5      745.66      831.74     11.87 o 
   3   3   5       11.27        0.89      3.59 o 
   4   3   5     2012.32     2225.01     25.10 o 
   5   3   5      702.08      658.67     11.88 o 
   6   3   5      117.14      104.05      5.99 o 
   7   3   5      865.77      834.89     19.34 o 
   8   3   5        2.29        4.47      8.96 o 
   9   3   5        0.94       21.18     10.55 o 
  10   3   5      148.03      168.70     17.79 o 
  11   3   5        5.79        5.50     14.45 o 
  12   3   5       43.76       58.95     17.60 o 
  13   3   5       55.94       64.81     17.97 o 
  14   3   5        7.06        6.09     18.46 o 
  15   3   5       25.77       11.24     21.87 o 
   0   4   5        0.78       -4.54      5.58 o 
   1   4   5      278.57      249.26      7.48 o 
   2   4   5      770.98      717.77     11.88 o 
   3   4   5      212.28      203.53      7.26 o 
   4   4   5     1614.14     1776.21     20.46 o 
   5   4   5      118.92      125.83      6.93 o 
   6   4   5       57.45       54.58      5.98 o 
   7   4   5       12.95       25.89      7.10 o 
   8   4   5      213.91      202.16     12.30 o 
   9   4   5        1.79       -0.05     10.55 o 
  10   4   5      234.28      228.68     20.08 o 
  11   4   5      234.66      224.93     19.90 o 
  12   4   5        8.68       24.19     16.48 o 
  13   4   5        1.88       26.45     18.78 o 
  14   4   5        4.63        5.71     21.80 o 
   1   5   5       82.25      114.39      6.20 o 
   2   5   5       34.33       29.22      5.18 o 
   3   5   5     1616.76     1674.23     20.71 o 
   4   5   5     1381.70     1325.73     17.91 o 
   5   5   5        2.41        3.78      5.88 o 
   6   5   5      324.24      335.86     15.74 o 
   7   5   5       44.61       31.02      8.24 o 
   8   5   5       60.54       50.87      9.32 o 
   9   5   5      409.39      389.93     22.46 o 
  10   5   5      491.80      513.80     21.58 o 
  11   5   5       28.13       53.07     16.10 o 
  12   5   5       18.10       19.09     16.58 o 
  13   5   5        0.84       -8.75     17.14 o 
  14   5   5        9.31       -9.07     19.23 o 
   0   6   5     3590.80     3679.48     53.79 o 
   1   6   5      498.91      457.67     11.76 o 
   2   6   5      509.89      475.08     11.47 o 
   3   6   5      316.49      294.05     10.31 o 
   4   6   5     1107.98     1156.40     19.41 o 
   5   6   5      248.47      254.85     11.50 o 
   6   6   5     2938.31     2954.67     42.36 o 
   7   6   5      468.70      537.19     17.77 o 
   8   6   5      109.72      119.34     11.26 o 
   9   6   5       10.96        0.97      9.84 o 
  10   6   5      121.68      103.97     15.57 o 
  11   6   5      107.83      101.72     17.82 o 
  12   6   5       46.99       36.02     16.05 o 
  13   6   5       19.97        8.77     16.50 o 
  14   6   5        3.85       -0.99     19.83 o 
   1   7   5     5203.71     5068.34     51.32 o 
   2   7   5       44.76       59.25      7.35 o 
   3   7   5     1621.51     1455.86     22.89 o 
   4   7   5       69.96       59.18      9.07 o 
   5   7   5     1695.47     1662.00     32.61 o 
   6   7   5      106.63      102.52     10.56 o 
   7   7   5     1897.46     1904.38     36.81 o 
   8   7   5       20.51       -9.71     10.21 o 
   9   7   5      414.82      471.90     33.99 o 
  10   7   5        1.78       20.39     15.04 o 
  11   7   5       60.39       78.18     18.32 o 
  12   7   5       23.33       48.36     23.01 o 
  13   7   5       34.05       49.07     20.80 o 
   0   8   5      621.85      661.64     23.53 o 
   1   8   5       47.54       37.34      8.43 o 
   2   8   5      362.22      359.74     13.56 o 
   3   8   5        8.37       -4.23      8.21 o 
   4   8   5       77.95       81.30     10.27 o 
   5   8   5       43.24       26.28      9.64 o 
   6   8   5       35.95       39.25     11.27 o 
   7   8   5       24.50       23.24     12.16 o 
   8   8   5       65.45       49.02     14.02 o 
   9   8   5       56.34       29.89     13.83 o 
  10   8   5       13.48      -15.34     15.34 o 
  11   8   5       50.04       22.34     17.84 o 
  12   8   5        0.02       28.40     20.64 o 
   1   9   5       44.36       57.71      9.75 o 
   2   9   5        5.20       -3.18      9.44 o 
   3   9   5       23.00       -1.93      9.75 o 
   4   9   5       16.86       37.97     11.25 o 
   5   9   5      266.09      289.95     16.31 o 
   6   9   5       22.45       44.96     12.66 o 
   7   9   5       27.90       11.41     12.61 o 
   8   9   5       86.57       76.13     15.28 o 
   9   9   5        0.90       -0.74     15.11 o 
  10   9   5       11.14       12.79     16.85 o 
  11   9   5       23.27       18.58     19.20 o 
  12   9   5        0.36      -17.57     26.05 o 
   0  10   5      160.65      117.24     17.51 o 
   1  10   5       10.70       -1.76     10.53 o 
   2  10   5       46.81       35.24     12.07 o 
   3  10   5       43.40       39.66     12.22 o 
   4  10   5        1.43        7.91     12.31 o 
   5  10   5      193.81      210.74     24.97 o 
   6  10   5       12.78        2.04     13.71 o 
   7  10   5       55.55       31.45     14.02 o 
   8  10   5       73.78      100.32     17.52 o 
   9  10   5       34.59       27.91     16.88 o 
  10  10   5        4.22       13.48     19.18 o 
  11  10   5       11.06       57.44     26.14 o 
   1  11   5      303.52      313.10     19.69 o 
   2  11   5        4.21      -12.00     12.00 o 
   3  11   5      247.10      317.54     22.63 o 
   4  11   5        0.11        9.86     14.23 o 
   5  11   5      358.45      388.14     25.35 o 
   6  11   5       15.37       25.21     16.50 o 
   7  11   5       85.93       88.66     19.18 o 
   8  11   5        0.96       12.35     16.98 o 
   9  11   5      126.48      135.20     35.76 o 
  10  11   5       15.12       22.84     25.83 o 
   0  12   5       23.19       34.17     25.83 o 
   1  12   5        0.13        2.83     17.33 o 
   2  12   5        0.14      -15.05     15.05 o 
   3  12   5        1.57       -0.92     15.39 o 
   4  12   5       10.85       -5.15     16.12 o 
   5  12   5        0.05      -12.60     16.36 o 
   6  12   5        0.62      -15.16     17.81 o 
   7  12   5       33.28       64.21     22.15 o 
   8  12   5        1.14      -19.80     19.80 o 
   1  13   5      138.65      132.71     22.63 o 
   2  13   5       48.18       28.99     20.19 o 
   3  13   5      122.57      120.56     26.39 o 
   4  13   5        0.02        8.19     19.80 o 
   5  13   5      116.77       90.28     21.90 o 
   6  13   5        0.02       -4.24     20.20 o 
   0  14   5       76.80       80.63     34.25 o 
   1  14   5        0.22       17.49     24.11 o 
   2  14   5      107.14       94.55     26.15 o 
   3  14   5        2.52      -22.03     22.03 o 
   4  14   5       45.86       37.09     24.54 o 
   0   0   6    18508.27    17234.17    368.64 o 
   1   0   6      124.64      155.47      8.71 o 
   2   0   6     3694.89     3090.61     50.03 o 
   3   0   6     8255.13     7823.51    111.31 o 
   4   0   6      110.19      149.53      8.40 o 
   5   0   6     1057.93     1054.89     23.20 o 
   6   0   6     1791.97     1879.45     33.45 o 
   7   0   6       57.87       49.03      8.38 o 
   8   0   6     2311.05     2338.56     51.47 o 
   9   0   6      182.25      237.95     16.53 o 
  10   0   6       42.70       28.08     13.61 o 
  11   0   6        4.41       13.05     18.28 o 
  12   0   6       67.59       78.46     21.61 o 
  13   0   6       16.83        5.76     20.49 o 
  14   0   6      118.01      151.99     29.30 o 
  15   0   6        0.00       39.60     33.79 o 
   1   1   6      510.62      584.35      9.89 o 
   2   1   6      432.31      449.46     10.12 o 
   3   1   6     6523.35     6339.69     70.61 o 
   4   1   6     1222.24     1353.93     17.70 o 
   5   1   6      287.42      333.12      8.74 o 
   6   1   6     2267.86     2174.07     24.03 o 
   7   1   6     1294.17     1224.57     18.73 o 
   8   1   6     1360.97     1376.40     23.66 o 
   9   1   6     1176.77     1255.68     31.45 o 
  10   1   6      153.53      154.91     13.51 o 
  11   1   6       33.85       63.90     12.13 o 
  12   1   6       11.15       18.32     11.45 o 
  13   1   6       51.67       51.33     14.17 o 
  14   1   6       20.07       21.93     18.39 o 
  15   1   6       17.67       86.62     23.38 o 
   0   2   6     8181.18     7735.46     93.20 o 
   1   2   6     1748.82     1913.05     21.47 o 
   2   2   6     2893.33     3121.92     31.64 o 
   3   2   6       77.02       49.43      5.05 o 
   4   2   6       35.75       40.74      4.91 o 
   5   2   6      910.50      917.97     13.51 o 
   6   2   6     1570.38     1674.22     20.52 o 
   7   2   6      537.01      586.77     13.41 o 
   8   2   6      102.00      111.61      8.28 o 
   9   2   6       86.26       65.22     12.33 o 
  10   2   6      866.52      828.13     28.76 o 
  11   2   6      141.36      126.46     18.50 o 
  12   2   6      185.28      172.70     20.63 o 
  13   2   6       41.17       61.50     15.99 o 
  14   2   6        0.87        4.57     15.11 o 
  15   2   6        8.21       21.64     19.08 o 
   1   3   6       52.05       59.39      4.67 o 
   2   3   6      225.17      220.88      6.81 o 
   3   3   6      468.27      476.32      9.23 o 
   4   3   6        2.26        0.84      4.02 o 
   5   3   6        2.05        2.95      4.23 o 
   6   3   6      102.18       93.62      5.53 o 
   7   3   6      219.81      265.19     12.58 o 
   8   3   6        3.66       -1.56      6.38 o 
   9   3   6        9.91        6.23     10.96 o 
  10   3   6       15.06        8.63     12.65 o 
  11   3   6       12.03       16.54     14.62 o 
  12   3   6       21.18       30.61     15.95 o 
  13   3   6       75.73       78.61     19.52 o 
  14   3   6        1.04       -7.45     14.72 o 
  15   3   6        0.29       13.47     24.01 o 
   0   4   6      200.41      253.83      9.93 o 
   1   4   6      945.65     1001.37     14.82 o 
   2   4   6      656.38      670.66     11.51 o 
   3   4   6     1264.18     1276.51     16.89 o 
   4   4   6     2147.60     2046.26     23.57 o 
   5   4   6       52.61       20.73      4.79 o 
   6   4   6      456.97      439.55     12.10 o 
   7   4   6       73.61       47.49      8.40 o 
   8   4   6       39.38       32.92     11.21 o 
   9   4   6       17.23       -0.95     12.56 o 
  10   4   6       46.62       53.89     15.25 o 
  11   4   6       11.84       22.09     12.55 o 
  12   4   6       48.87       41.95     15.34 o 
  13   4   6        2.40       27.39     15.79 o 
  14   4   6       25.83       15.86     16.58 o 
   1   5   6      144.65      131.44      6.14 o 
   2   5   6     2787.22     3050.44     31.08 o 
   3   5   6       50.78       48.76      5.93 o 
   4   5   6       97.69       83.24      6.43 o 
   5   5   6     1827.60     1710.11     25.12 o 
   6   5   6      328.58      331.42     13.90 o 
   7   5   6       15.85       -2.14      7.80 o 
   8   5   6      923.26      957.00     26.33 o 
   9   5   6       85.25       78.46     11.24 o 
  10   5   6       40.12       44.17     11.61 o 
  11   5   6      118.97      105.81     14.82 o 
  12   5   6        5.05       24.79     13.89 o 
  13   5   6        1.88        2.48     17.05 o 
  14   5   6       22.94       18.60     19.35 o 
   0   6   6     2871.17     2850.04     44.66 o 
   1   6   6        0.46       -0.96      4.92 o 
   2   6   6     4089.74     3869.77     38.46 o 
   3   6   6       19.31       22.60      6.03 o 
   4   6   6      590.72      618.57     14.63 o 
   5   6   6      239.77      281.57     12.33 o 
   6   6   6      263.95      238.17     12.95 o 
   7   6   6       14.30       17.98      9.35 o 
   8   6   6     1790.39     1782.92     32.66 o 
   9   6   6      121.97       99.34     12.47 o 
  10   6   6      308.65      263.33     19.33 o 
  11   6   6        0.06        2.18     14.54 o 
  12   6   6       37.69        3.25     15.99 o 
  13   6   6        0.35       20.30     17.22 o 
  14   6   6       99.09       63.49     22.43 o 
   1   7   6       14.23        3.40      6.49 o 
   2   7   6     1463.55     1473.94     21.34 o 
   3   7   6      284.98      295.57     13.30 o 
   4   7   6        0.00       -0.86      7.49 o 
   5   7   6       30.88       15.28      8.68 o 
   6   7   6      203.47      214.53     12.70 o 
   7   7   6        1.24       -9.82      9.82 o 
   8   7   6      169.00      187.92     15.09 o 
   9   7   6       57.08       57.90     14.30 o 
  10   7   6       10.30       23.56     14.82 o 
  11   7   6        5.62        2.21     15.56 o 
  12   7   6        3.96        2.33     18.48 o 
  13   7   6        2.77       33.10     20.44 o 
   0   8   6     2072.80     1918.31     39.29 o 
   1   8   6       23.81        6.86      8.19 o 
   2   8   6     2027.35     2018.11     28.57 o 
   3   8   6        6.75        8.29      8.55 o 
   4   8   6     1857.15     1625.01     29.34 o 
   5   8   6       65.72       55.71     12.98 o 
   6   8   6      684.35      652.90     20.77 o 
   7   8   6       38.21       29.97     12.30 o 
   8   8   6      106.81      101.20     15.54 o 
   9   8   6       49.58       39.33     14.63 o 
  10   8   6        8.23       11.16     16.15 o 
  11   8   6        2.46       30.96     18.59 o 
  12   8   6        1.52       32.09     20.17 o 
   1   9   6      149.95      155.65     11.79 o 
   2   9   6       67.24       61.38     10.94 o 
   3   9   6      113.28       96.35     12.42 o 
   4   9   6      177.01      150.40     13.02 o 
   5   9   6       21.32       11.42     10.68 o 
   6   9   6       56.91       48.29     14.27 o 
   7   9   6        0.16       28.55     13.21 o 
   8   9   6       73.83       43.26     14.81 o 
   9   9   6       25.64       50.93     17.24 o 
  10   9   6       45.72       62.16     20.88 o 
  11   9   6        0.73       10.28     19.48 o 
  12   9   6        4.30        4.69     25.77 o 
   0  10   6      167.39      203.72     19.46 o 
   1  10   6      128.73       92.20     12.91 o 
   2  10   6      209.89      238.62     16.03 o 
   3  10   6        9.99       20.74     12.26 o 
   4  10   6      108.13       95.51     15.83 o 
   5  10   6        9.95      -13.16     13.16 o 
   6  10   6        9.54        5.78     13.30 o 
   7  10   6       46.72       57.74     14.91 o 
   8  10   6        5.70        6.01     17.84 o 
   9  10   6       17.16       40.44     19.41 o 
  10  10   6        0.22       -5.56     18.79 o 
  11  10   6        4.54        6.05     26.19 o 
   1  11   6      102.05       91.86     15.50 o 
   2  11   6       95.93       85.35     14.90 o 
   3  11   6       10.27        2.90     16.32 o 
   4  11   6        3.54       -2.92     13.23 o 
   5  11   6       24.59       61.58     16.77 o 
   6  11   6        3.22       17.74     18.18 o 
   7  11   6       26.24        1.32     16.46 o 
   8  11   6        0.95       -3.38     16.93 o 
   9  11   6        1.95      -18.93     18.93 o 
  10  11   6        2.07      -39.68     39.68 o 
   0  12   6       66.43        1.29     24.13 o 
   1  12   6        0.07       -6.27     17.45 o 
   2  12   6        0.35       12.89     15.83 o 
   3  12   6        5.35       -4.01     15.55 o 
   4  12   6        8.58        6.93     16.00 o 
   5  12   6        0.35      -16.61     16.61 o 
   6  12   6        9.26      -11.12     17.98 o 
   7  12   6       15.10        6.87     19.87 o 
   8  12   6        2.33       -5.18     22.76 o 
   1  13   6       94.38      111.51     27.08 o 
   2  13   6        0.01      -15.31     21.03 o 
   3  13   6        8.82      -12.81     18.91 o 
   4  13   6        4.15        8.67     18.85 o 
   5  13   6       42.07       72.67     22.65 o 
   6  13   6        3.71      -11.43     19.82 o 
   0  14   6      243.26      296.82     46.39 o 
   1  14   6        0.04       -0.67     22.94 o 
   2  14   6       97.99      111.62     33.92 o 
   3  14   6        4.01      -23.36     23.49 o 
   1   1   7      229.43      227.18      6.29 o 
   2   1   7        2.75        1.08      4.24 o 
   3   1   7     3842.61     3908.07     46.87 o 
   4   1   7     1174.48     1301.30     18.01 o 
   5   1   7      364.10      394.36      8.74 o 
   6   1   7      620.12      637.86     11.45 o 
   7   1   7      179.48      164.73      8.09 o 
   8   1   7       21.14       19.32      7.30 o 
   9   1   7      130.54      173.53     17.00 o 
  10   1   7      250.09      224.51     15.70 o 
  11   1   7       52.54       76.71     12.90 o 
  12   1   7       21.96       -6.44     11.82 o 
  13   1   7        2.38       19.25     14.05 o 
  14   1   7       31.24       38.10     18.75 o 
  15   1   7        8.99       22.02     20.71 o 
   0   2   7     1439.77     1326.68     22.66 o 
   1   2   7     2273.66     2265.01     26.20 o 
   2   2   7        0.81        6.05      4.30 o 
   3   2   7      221.45      296.25      8.72 o 
   4   2   7      669.06      695.07     15.07 o 
   5   2   7       20.01       20.28      4.97 o 
   6   2   7        0.91        1.59      4.90 o 
   7   2   7        6.06        5.63      5.47 o 
   8   2   7        8.16        6.22      7.10 o 
   9   2   7      281.18      328.88     16.95 o 
  10   2   7       56.76       46.75     11.90 o 
  11   2   7        0.26       -0.41     11.93 o 
  12   2   7        5.60       -5.28     11.76 o 
  13   2   7        9.30        1.99     13.75 o 
  14   2   7        8.77       21.92     16.13 o 
  15   2   7        0.02       -0.20     17.32 o 
   1   3   7      811.93      741.27     11.37 o 
   2   3   7      197.26      226.70      7.22 o 
   3   3   7      875.64      933.88     16.67 o 
   4   3   7      799.61      867.00     14.36 o 
   5   3   7      770.16      798.43     14.37 o 
   6   3   7      607.89      635.24     13.46 o 
   7   3   7      311.71      300.75     12.88 o 
   8   3   7       57.28       67.87      8.31 o 
   9   3   7      421.53      378.29     20.08 o 
  10   3   7       62.12       64.67     13.41 o 
  11   3   7        1.03        1.94     12.18 o 
  12   3   7       82.46      106.92     16.57 o 
  13   3   7       12.88       12.50     14.90 o 
  14   3   7        6.22       21.76     16.14 o 
   0   4   7     2290.16     2451.57     35.74 o 
   1   4   7      409.93      429.95      9.12 o 
   2   4   7     1189.67     1147.64     15.38 o 
   3   4   7        0.23       -3.24      4.27 o 
   4   4   7      129.64      141.56      7.29 o 
   5   4   7      155.30      154.45      6.90 o 
   6   4   7      863.98      768.09     17.38 o 
   7   4   7       58.31       58.41      8.63 o 
   8   4   7        0.78        2.87      8.12 o 
   9   4   7      417.06      388.78     15.12 o 
  10   4   7       84.53       92.12     15.02 o 
  11   4   7       42.18       42.92     13.95 o 
  12   4   7      117.84      102.05     16.63 o 
  13   4   7        0.00       -8.86     14.63 o 
  14   4   7        0.80       -9.07     17.07 o 
   1   5   7      393.08      423.38      9.27 o 
   2   5   7      600.31      612.50     11.73 o 
   3   5   7      159.91      148.50      7.70 o 
   4   5   7        0.02       -5.13      5.13 o 
   5   5   7       68.90       89.25      8.46 o 
   6   5   7      627.14      621.82     17.29 o 
   7   5   7      231.53      234.76     13.02 o 
   8   5   7      124.55      130.01     11.65 o 
   9   5   7       41.08       22.59     10.42 o 
  10   5   7        2.39        0.10     11.08 o 
  11   5   7       14.51       35.20     12.73 o 
  12   5   7        6.86       -7.25     13.48 o 
  13   5   7       19.88       28.86     15.93 o 
  14   5   7        2.51        4.12     18.30 o 
   0   6   7     8738.83     7961.92     98.84 o 
   1   6   7      166.21      178.01      8.63 o 
   2   6   7     7481.58     7430.62     67.13 o 
   3   6   7      459.89      435.43     15.43 o 
   4   6   7     4333.33     4002.40     45.82 o 
   5   6   7       39.56       31.90      8.26 o 
   6   6   7     1844.03     1810.98     30.57 o 
   7   6   7      728.62      697.02     22.00 o 
   8   6   7     1616.43     1569.72     33.18 o 
   9   6   7        4.57      -10.38     10.48 o 
  10   6   7      504.43      513.25     26.44 o 
  11   6   7        3.17       -6.03     13.73 o 
  12   6   7      226.05      210.41     37.24 o 
  13   6   7        3.77       32.46     18.14 o 
   1   7   7      195.12      231.27     13.32 o 
   2   7   7        2.00        2.82      6.56 o 
   3   7   7        0.09       -5.33      6.84 o 
   4   7   7       16.77       16.29      8.92 o 
   5   7   7      452.36      490.18     16.27 o 
   6   7   7        1.52       -7.95      8.88 o 
   7   7   7      121.86      124.64     13.21 o 
   8   7   7        0.24      -10.67     11.04 o 
   9   7   7       29.80       21.00     13.30 o 
  10   7   7       50.04       30.02     14.65 o 
  11   7   7       41.67       54.31     17.60 o 
  12   7   7        4.76      -10.19     17.65 o 
  13   7   7        5.47       12.89     19.78 o 
   0   8   7     3828.29     3782.93     68.32 o 
   1   8   7      476.05      471.76     16.67 o 
   2   8   7      750.16      875.65     20.45 o 
   3   8   7       62.24       72.24      9.43 o 
   4   8   7      377.86      398.35     16.01 o 
   5   8   7      257.78      257.51     16.00 o 
   6   8   7      343.11      352.61     16.65 o 
   7   8   7      131.90      128.50     18.16 o 
   8   8   7       22.11       25.17     13.16 o 
   9   8   7        0.05       10.35     14.56 o 
  10   8   7      150.94      177.92     20.46 o 
  11   8   7        9.24       -5.28     17.10 o 
  12   8   7       34.15       33.19     20.49 o 
   1   9   7      381.82      387.44     15.36 o 
   2   9   7       30.58       25.14     10.01 o 
   3   9   7      164.93      144.18     13.31 o 
   4   9   7       49.23       22.51     10.76 o 
   5   9   7      279.19      293.36     16.37 o 
   6   9   7        1.88       17.83     12.14 o 
   7   9   7      254.87      207.86     23.76 o 
   8   9   7        3.91       11.55     13.83 o 
   9   9   7       13.51       -4.36     15.66 o 
  10   9   7        0.44       20.13     18.76 o 
  11   9   7        5.68       -0.83     18.03 o 
   0  10   7       39.31       60.81     16.07 o 
   1  10   7       57.77       44.49     12.09 o 
   2  10   7       96.92       80.57     13.19 o 
   3  10   7        3.13       -0.67     11.43 o 
   4  10   7      152.30      150.95     16.82 o 
   5  10   7       30.60       35.44     14.26 o 
   6  10   7       13.01        3.68     13.27 o 
   7  10   7        1.43       20.17     14.31 o 
   8  10   7      155.61      162.92     20.60 o 
   9  10   7       20.95       40.35     19.60 o 
  10  10   7       58.34       61.70     21.06 o 
  11  10   7        1.43       10.27     48.47 o 
   1  11   7        1.17       -1.74     12.04 o 
   2  11   7       10.52       17.24     13.94 o 
   3  11   7       89.44       74.90     15.93 o 
   4  11   7       39.81       28.28     14.57 o 
   5  11   7       10.19       37.55     16.27 o 
   6  11   7       99.07       42.26     17.47 o 
   7  11   7       40.53       16.12     17.19 o 
   8  11   7       36.92       56.12     19.18 o 
   9  11   7        6.30       10.29     19.68 o 
   0  12   7      334.50      456.07     46.69 o 
   1  12   7        5.70      -13.11     15.83 o 
   2  12   7      240.02      306.60     23.72 o 
   3  12   7        9.85        3.67     16.58 o 
   4  12   7      141.59      180.12     20.62 o 
   5  12   7        0.24      -10.24     16.10 o 
   6  12   7       81.68       69.01     20.05 o 
   7  12   7        0.00      -15.88     18.37 o 
   8  12   7       73.94       69.09     32.86 o 
   1  13   7        0.11        0.59     20.92 o 
   2  13   7       42.94       36.51     21.36 o 
   3  13   7        4.13      -19.69     19.69 o 
   4  13   7        0.33       -9.55     19.23 o 
   5  13   7       40.06       34.79     20.96 o 
   6  13   7        7.63      -19.77     19.77 o 
   0  14   7       23.96       89.98     38.61 o 
   1  14   7       10.83        8.60     23.61 o 
   2  14   7       34.75        0.14     25.01 o 
   3  14   7        0.14        1.27     24.24 o 
   0   0   8      707.06      683.40     26.18 o 
   1   0   8     4765.26     4973.17     69.80 o 
   2   0   8      379.14      372.23     12.24 o 
   3   0   8     5828.57     5902.13     83.12 o 
   4   0   8     1303.79     1385.09     26.54 o 
   5   0   8       23.95        8.88      6.52 o 
   6   0   8       28.58        5.53      7.08 o 
   7   0   8      117.24      115.02     11.95 o 
   8   0   8      506.48      517.55     22.40 o 
   9   0   8      593.37      576.30     41.01 o 
  10   0   8       41.43       11.72     14.18 o 
  11   0   8       77.46       68.82     21.30 o 
  12   0   8       34.94       21.32     18.67 o 
  13   0   8      123.06      128.34     25.53 o 
  14   0   8        0.00        7.82     26.71 o 
  15   0   8        8.13       25.70     33.55 o 
   1   1   8     1157.36     1448.58     17.70 o 
   2   1   8       74.40       87.77      5.82 o 
   3   1   8       79.01      120.11      6.77 o 
   4   1   8      494.15      490.61     10.82 o 
   5   1   8     2553.61     2435.92     27.15 o 
   6   1   8      150.35      176.98      6.76 o 
   7   1   8      379.70      398.96     12.67 o 
   8   1   8       61.70       66.56      8.95 o 
   9   1   8      213.07      177.61     13.00 o 
  10   1   8        0.07       -1.51     11.86 o 
  11   1   8      380.30      403.39     22.30 o 
  12   1   8       10.26       13.92     13.34 o 
  13   1   8       24.12       45.74     15.54 o 
  14   1   8        4.33       10.28     17.43 o 
  15   1   8        1.36       17.73     20.46 o 
   0   2   8     1072.26     1097.20     20.49 o 
   1   2   8        2.29       -0.21      4.52 o 
   2   2   8      531.78      477.22      9.44 o 
   3   2   8     2650.24     2460.00     30.43 o 
   4   2   8     3983.54     4287.80     48.25 o 
   5   2   8     2616.12     2503.17     29.95 o 
   6   2   8      187.61      208.16      8.62 o 
   7   2   8        1.64        0.21      6.39 o 
   8   2   8       60.63       41.25      7.54 o 
   9   2   8      790.61      723.03     19.12 o 
  10   2   8      549.31      560.35     24.43 o 
  11   2   8      268.73      242.79     20.40 o 
  12   2   8        5.03        4.95     13.33 o 
  13   2   8        0.27       -5.44     14.26 o 
  14   2   8       27.93       25.73     14.83 o 
  15   2   8       34.24       51.63     22.00 o 
   1   3   8     6632.92     6914.27     62.23 o 
   2   3   8     1091.51     1046.41     14.40 o 
   3   3   8    13585.83    13214.23    111.46 o 
   4   3   8     2212.09     2168.70     25.49 o 
   5   3   8      423.91      440.94     12.56 o 
   6   3   8      131.88      131.24      8.72 o 
   7   3   8      335.09      324.29     14.27 o 
   8   3   8        7.11       13.53      7.87 o 
   9   3   8     1126.22     1128.38     29.57 o 
  10   3   8        0.23        2.92      9.92 o 
  11   3   8      186.55      163.10     15.42 o 
  12   3   8       15.64       -5.18     11.44 o 
  13   3   8       10.38       18.07     12.89 o 
  14   3   8        1.35       14.24     14.56 o 
   0   4   8      813.47     1041.04     26.16 o 
   1   4   8      354.39      390.95      9.20 o 
   2   4   8       72.78       63.03      6.00 o 
   3   4   8      978.80     1049.34     15.19 o 
   4   4   8      510.42      446.28     10.57 o 
   5   4   8       48.77       50.23      6.71 o 
   6   4   8      773.36      829.48     18.50 o 
   7   4   8      220.17      247.74     12.46 o 
   8   4   8        5.32       12.39      9.43 o 
   9   4   8      645.00      656.37     24.00 o 
  10   4   8       40.96       52.32     12.40 o 
  11   4   8      230.63      207.26     25.02 o 
  12   4   8        1.34       14.75     12.66 o 
  13   4   8      109.41      118.97     17.76 o 
  14   4   8       16.27        9.64     15.87 o 
   1   5   8     1181.02     1098.01     15.25 o 
   2   5   8        5.75        5.07      4.93 o 
   3   5   8     2570.02     2419.78     27.42 o 
   4   5   8        1.90       -5.31      5.48 o 
   5   5   8      116.29       86.92      8.52 o 
   6   5   8       20.00       21.71      7.99 o 
   7   5   8     1571.45     1452.67     34.43 o 
   8   5   8       25.49       29.17     10.79 o 
   9   5   8      655.13      658.55     23.55 o 
  10   5   8       21.72        9.39     11.89 o 
  11   5   8        3.53        1.76     13.07 o 
  12   5   8        5.88        0.07     14.32 o 
  13   5   8       83.24      107.07     18.03 o 
  14   5   8        8.87       23.38     18.41 o 
   0   6   8      184.08      197.82     12.06 o 
   1   6   8      315.44      303.64      9.87 o 
   2   6   8     1433.41     1445.48     22.56 o 
   3   6   8      239.60      266.91     10.38 o 
   4   6   8      594.60      586.87     15.51 o 
   5   6   8        1.35       -7.63      7.63 o 
   6   6   8        0.84        1.52      8.14 o 
   7   6   8      726.36      718.88     21.05 o 
   8   6   8      355.40      348.64     18.52 o 
   9   6   8       14.01       12.98     11.84 o 
  10   6   8      168.68      172.02     17.67 o 
  11   6   8       12.12        0.95     14.64 o 
  12   6   8        2.63        0.12     19.13 o 
  13   6   8       26.58       54.80     19.18 o 
   1   7   8     1132.01     1127.96     21.25 o 
   2   7   8      115.58      115.41      8.50 o 
   3   7   8     1003.35     1001.24     19.74 o 
   4   7   8       32.77       22.15      8.42 o 
   5   7   8      118.24      151.45     11.53 o 
   6   7   8      301.38      288.03     18.88 o 
   7   7   8       11.32        5.18     10.24 o 
   8   7   8       28.04       39.65     12.93 o 
   9   7   8       76.91       69.72     14.52 o 
  10   7   8       25.51        4.48     14.68 o 
  11   7   8        2.99      -15.13     15.13 o 
  12   7   8       33.44       58.63     28.76 o 
  13   7   8        9.56       42.00     21.88 o 
   0   8   8     2675.99     2630.68     56.51 o 
   1   8   8      466.46      559.22     16.31 o 
   2   8   8       13.76       -4.85      8.60 o 
   3   8   8      142.52      105.97     10.21 o 
   4   8   8        0.03       -8.41      8.41 o 
   5   8   8      117.39       86.90     11.01 o 
   6   8   8      373.08      363.24     17.02 o 
   7   8   8       48.74       43.31     13.06 o 
   8   8   8        0.44       -7.46     13.52 o 
   9   8   8       47.45       28.72     15.44 o 
  10   8   8        0.21       11.54     15.24 o 
  11   8   8        7.68       18.89     18.12 o 
  12   8   8        2.70       20.05     20.09 o 
   1   9   8     3200.78     3163.65     41.18 o 
   2   9   8        0.59        7.13      9.83 o 
   3   9   8      503.15      465.20     19.26 o 
   4   9   8       31.89        0.66     10.84 o 
   5   9   8     1352.16     1331.41     30.61 o 
   6   9   8        0.42       -5.07     11.53 o 
   7   9   8      595.10      595.01     30.48 o 
   8   9   8       14.53      -13.75     13.75 o 
   9   9   8       68.82       70.21     18.91 o 
  10   9   8        0.00       -7.30     17.40 o 
  11   9   8       80.57      113.01     21.54 o 
   0  10   8      122.33      106.32     17.50 o 
   1  10   8       88.83       84.87     12.71 o 
   2  10   8       18.01       -1.49     11.05 o 
   3  10   8       21.61       15.96     12.32 o 
   4  10   8       19.51       20.84     13.81 o 
   5  10   8        1.87       16.60     13.18 o 
   6  10   8       14.68       21.59     14.92 o 
   7  10   8       19.72       15.74     14.42 o 
   8  10   8       36.55       32.65     17.77 o 
   9  10   8       96.68      108.14     20.51 o 
  10  10   8       24.23        2.59     19.13 o 
   1  11   8      321.71      368.29     22.82 o 
   2  11   8        0.93       11.92     14.31 o 
   3  11   8      416.30      469.18     26.99 o 
   4  11   8        0.80        5.21     14.78 o 
   5  11   8      344.28      378.69     24.75 o 
   6  11   8        0.24       -7.21     15.42 o 
   7  11   8      217.20      248.17     26.54 o 
   8  11   8        0.12       -3.48     20.15 o 
   9  11   8       70.89       78.83     24.99 o 
   0  12   8        0.83        4.81     26.06 o 
   1  12   8        4.93       10.73     16.91 o 
   2  12   8       10.93       -6.03     16.09 o 
   3  12   8       34.42       50.45     18.59 o 
   4  12   8        6.50      -15.51     15.51 o 
   5  12   8       42.20       64.63     18.96 o 
   6  12   8        9.65       42.16     19.42 o 
   7  12   8        7.89        4.44     18.99 o 
   8  12   8        6.08        8.49     28.45 o 
   1  13   8      134.85      139.40     25.43 o 
   2  13   8        2.58      -15.23     20.43 o 
   3  13   8      256.76      331.65     27.47 o 
   4  13   8        4.55        1.00     19.63 o 
   5  13   8       98.35       90.35     22.58 o 
   6  13   8        7.04       18.47     20.94 o 
   0  14   8       31.19      -34.73     34.73 o 
   1  14   8        2.26       11.27     24.02 o 
   2  14   8        1.48       10.77     24.37 o 
   3  14   8       21.01      -12.78     39.29 o 
   1   1   9     7357.45     7333.48     67.11 o 
   2   1   9     1443.80     1373.02     18.32 o 
   3   1   9       17.38        8.83      5.36 o 
   4   1   9      482.84      482.64     11.81 o 
   5   1   9     1662.76     1570.95     21.40 o 
   6   1   9       24.93       22.20      5.93 o 
   7   1   9      707.30      684.95     16.73 o 
   8   1   9        1.43       -5.96      8.63 o 
   9   1   9      122.23      134.36     13.26 o 
  10   1   9        8.19        3.52     10.64 o 
  11   1   9      106.21       89.61     16.88 o 
  12   1   9       12.84       19.79     13.48 o 
  13   1   9       34.79        4.62     16.87 o 
  14   1   9        2.52       12.85     15.64 o 
  15   1   9        0.08       27.17     29.18 o 
   0   2   9      689.07      613.75     15.18 o 
   1   2   9       32.29       33.58      4.28 o 
   2   2   9     9696.45     9534.94     88.22 o 
   3   2   9     1128.50     1167.96     17.83 o 
   4   2   9     1500.64     1538.00     23.22 o 
   5   2   9      183.54      227.31      8.85 o 
   6   2   9      430.66      482.50     17.87 o 
   7   2   9      210.59      277.14     13.07 o 
   8   2   9     1028.64     1052.80     23.72 o 
   9   2   9       58.15       27.28      9.65 o 
  10   2   9       49.07       51.81     10.32 o 
  11   2   9       35.30       30.03     11.73 o 
  12   2   9       43.79       66.82     13.38 o 
  13   2   9       22.16        5.97     13.26 o 
  14   2   9       71.23       85.29     15.81 o 
   1   3   9      984.21      991.49     14.13 o 
   2   3   9     2221.20     2463.33     26.27 o 
   3   3   9       77.41       61.56      5.50 o 
   4   3   9       20.67       45.32      6.32 o 
   5   3   9       53.29       37.41      6.02 o 
   6   3   9       16.78       36.70      7.42 o 
   7   3   9      739.15      704.67     19.73 o 
   8   3   9      936.76      918.94     25.03 o 
   9   3   9      215.88      301.63     16.40 o 
  10   3   9       10.95        7.88     10.75 o 
  11   3   9        1.50        3.24     11.36 o 
  12   3   9        0.76        7.16     15.18 o 
  13   3   9       26.79       49.31     14.33 o 
  14   3   9       25.06       45.65     16.59 o 
   0   4   9     5488.98     5707.82     77.62 o 
   1   4   9        5.18       -0.58      4.77 o 
   2   4   9       16.21       12.69      5.04 o 
   3   4   9      116.85      148.11      7.12 o 
   4   4   9        0.03       -5.20      5.20 o 
   5   4   9      259.28      210.46      9.70 o 
   6   4   9      312.32      294.60     12.39 o 
   7   4   9        1.55        8.62      9.74 o 
   8   4   9       41.66       35.49     10.43 o 
   9   4   9       35.40       43.75     11.10 o 
  10   4   9      141.51       97.08     14.49 o 
  11   4   9       10.66       20.52     12.81 o 
  12   4   9        1.18      -12.61     12.61 o 
  13   4   9        0.67       -7.41     14.38 o 
  14   4   9        6.30       12.65     16.92 o 
   1   5   9      769.81      814.22     14.39 o 
   2   5   9        0.14        1.04      5.32 o 
   3   5   9       64.96       69.14      6.75 o 
   4   5   9      191.37      240.82     10.35 o 
   5   5   9       26.47        6.46      7.05 o 
   6   5   9       21.60        7.01      7.94 o 
   7   5   9      232.28      228.29     14.13 o 
   8   5   9        0.93        0.28     10.28 o 
   9   5   9      258.76      250.75     19.93 o 
  10   5   9        3.79        7.45     12.75 o 
  11   5   9       40.55       46.44     14.31 o 
  12   5   9        0.25        0.75     14.29 o 
  13   5   9       71.27       86.92     18.47 o 
  14   5   9       27.80       14.89     17.99 o 
   0   6   9      184.50      212.35     12.54 o 
   1   6   9        1.25       -5.48      5.48 o 
   2   6   9       14.98       23.36      6.17 o 
   3   6   9       23.24       49.90      7.31 o 
   4   6   9       74.81       88.36      9.03 o 
   5   6   9        1.06        6.30      7.99 o 
   6   6   9      104.17      130.08     11.28 o 
   7   6   9      265.71      260.32     16.06 o 
   8   6   9      131.66      127.33     13.82 o 
   9   6   9       23.22       35.88     12.81 o 
  10   6   9        4.90        2.60     12.91 o 
  11   6   9        0.43        4.84     15.09 o 
  12   6   9        1.59       38.06     17.75 o 
  13   6   9        9.03       33.45     18.89 o 
   1   7   9        0.41       15.78      7.73 o 
   2   7   9       62.45       56.53      7.79 o 
   3   7   9      327.32      350.79     12.86 o 
   4   7   9        3.29        4.23      7.71 o 
   5   7   9      290.57      269.14     13.32 o 
   6   7   9       12.96       -1.40      8.76 o 
   7   7   9       42.71       30.77     10.87 o 
   8   7   9        0.20        6.30     12.29 o 
   9   7   9       11.57       -1.80     13.11 o 
  10   7   9       12.59      -10.33     13.77 o 
  11   7   9       47.99       29.58     17.68 o 
  12   7   9        1.76       14.81     19.40 o 
  13   7   9        0.38       -4.84     22.96 o 
   0   8   9      287.19      355.15     21.81 o 
   1   8   9        0.83        2.40      8.25 o 
   2   8   9      522.27      469.82     17.54 o 
   3   8   9       52.89       24.37      9.91 o 
   4   8   9       52.28       60.45      9.87 o 
   5   8   9       54.20       52.40     10.04 o 
   6   8   9        1.95        8.11     10.10 o 
   7   8   9       23.66       33.09     12.50 o 
   8   8   9      122.88       81.82     15.22 o 
   9   8   9       54.90       55.80     16.35 o 
  10   8   9        0.09       -3.46     15.01 o 
  11   8   9        2.52       30.40     19.48 o 
  12   8   9        7.64       10.31     20.29 o 
   1   9   9      724.06      733.42     21.27 o 
   2   9   9      770.99      832.28     24.02 o 
   3   9   9      272.93      278.38     16.07 o 
   4   9   9      124.02      122.66     13.52 o 
   5   9   9      387.41      410.91     20.52 o 
   6   9   9       27.99       34.14     11.97 o 
   7   9   9      271.18      230.10     21.28 o 
   8   9   9       11.35      -10.64     13.91 o 
   9   9   9       36.08       35.49     16.35 o 
  10   9   9        0.18       -7.56     16.50 o 
  11   9   9        5.06       30.40     23.25 o 
   0  10   9       86.58       74.09     17.34 o 
   1  10   9      257.06      285.49     16.23 o 
   2  10   9        0.07        5.16     11.42 o 
   3  10   9       60.00       63.65     13.49 o 
   4  10   9        0.29       -4.75     12.30 o 
   5  10   9        0.18        3.14     13.43 o 
   6  10   9        0.01      -12.68     14.27 o 
   7  10   9       47.72       32.95     17.72 o 
   8  10   9        0.91        3.30     16.62 o 
   9  10   9        0.58      -16.08     16.08 o 
  10  10   9        5.83       14.26     20.35 o 
   1  11   9       55.60       63.97     14.72 o 
   2  11   9        5.58       -9.64     13.62 o 
   3  11   9      249.29      246.80     23.72 o 
   4  11   9        7.07        1.92     14.64 o 
   5  11   9      140.14      144.77     19.57 o 
   6  11   9        0.84       -4.75     15.71 o 
   7  11   9      137.96      114.99     24.38 o 
   8  11   9       11.94        2.45     29.07 o 
   9  11   9      118.27      135.25     35.41 o 
   0  12   9      308.51      399.73     42.93 o 
   1  12   9        0.48        1.74     21.27 o 
   2  12   9       68.16       46.77     17.54 o 
   3  12   9        0.63      -14.98     15.72 o 
   4  12   9       38.47       39.52     16.88 o 
   5  12   9        0.87      -14.90     16.58 o 
   6  12   9       58.83      122.95     26.93 o 
   7  12   9        0.71      -21.01     21.01 o 
   8  12   9        0.00      -22.02     42.52 o 
   1  13   9        0.02      -20.45     20.45 o 
   2  13   9        2.40       11.89     20.41 o 
   3  13   9       42.48       56.80     29.89 o 
   4  13   9        4.08      -18.82     18.82 o 
   5  13   9       34.56       44.64     19.99 o 
   6  13   9        0.01        7.42     47.82 o 
   0  14   9        7.57       52.86     38.26 o 
   1  14   9        0.38      -23.98     23.98 o 
   2  14   9        0.41      -17.64     23.96 o 
   0   0  10      138.32      129.37     11.76 o 
   1   0  10     2643.37     2820.33     42.40 o 
   2   0  10      750.78      666.62     15.94 o 
   3   0  10      307.07      324.54     14.43 o 
   4   0  10     3111.81     2921.30     45.48 o 
   5   0  10      258.42      241.37     11.87 o 
   6   0  10      429.89      470.18     20.84 o 
   7   0  10      108.70      119.33     14.04 o 
   8   0  10      413.67      402.24     32.52 o 
   9   0  10       63.02       85.69     13.89 o 
  10   0  10       33.58       30.11     14.95 o 
  11   0  10        2.90       13.81     19.07 o 
  12   0  10       14.42       34.39     21.67 o 
  13   0  10        5.60       -4.46     19.46 o 
  14   0  10      106.31      128.63     26.15 o 
   1   1  10     2877.11     2728.54     29.64 o 
   2   1  10     1054.95     1153.38     16.81 o 
   3   1  10       30.96       41.18      5.25 o 
   4   1  10     2559.91     2579.00     32.63 o 
   5   1  10      154.37      158.42      7.99 o 
   6   1  10     1156.97     1131.71     19.82 o 
   7   1  10      580.29      583.35     18.24 o 
   8   1  10      250.76      263.52     13.63 o 
   9   1  10       12.16       13.72      9.82 o 
  10   1  10      175.55      160.20     13.99 o 
  11   1  10       36.54       19.78     12.29 o 
  12   1  10       44.53       49.20     13.52 o 
  13   1  10        1.12        5.92     14.87 o 
  14   1  10       17.11       36.92     16.36 o 
   0   2  10     2377.41     2413.60     35.61 o 
   1   2  10      907.14      984.23     13.57 o 
   2   2  10     2723.69     2753.58     29.94 o 
   3   2  10     1911.67     1745.03     23.52 o 
   4   2  10     1881.55     2010.28     27.81 o 
   5   2  10      683.76      644.39     16.15 o 
   6   2  10       12.84       10.47      6.54 o 
   7   2  10       84.17      108.88     10.49 o 
   8   2  10       96.46       99.37     11.79 o 
   9   2  10      361.57      390.20     23.51 o 
  10   2  10       62.24       39.59     13.60 o 
  11   2  10       69.83       53.81     16.31 o 
  12   2  10       10.07       22.31     13.36 o 
  13   2  10       10.37       -6.84     13.91 o 
  14   2  10        9.89       15.27     16.57 o 
   1   3  10     2813.82     2924.05     31.30 o 
   2   3  10     3088.70     3155.00     32.12 o 
   3   3  10     4287.41     4325.90     42.57 o 
   4   3  10      665.70      699.88     14.49 o 
   5   3  10      531.56      569.76     13.79 o 
   6   3  10        2.86       -5.13      7.03 o 
   7   3  10      130.82      152.71     14.70 o 
   8   3  10      128.79      102.26     11.96 o 
   9   3  10      456.65      481.22     18.87 o 
  10   3  10       92.69       58.40     11.63 o 
  11   3  10       16.52        9.20     11.89 o 
  12   3  10        7.70        4.93     12.98 o 
  13   3  10       15.06       17.71     14.48 o 
  14   3  10       14.10       17.06     16.25 o 
   0   4  10    11769.84    12098.44    152.53 o 
   1   4  10     4199.36     4280.23     41.89 o 
   2   4  10     1575.65     1579.25     20.68 o 
   3   4  10        1.39       -4.94      4.94 o 
   4   4  10      865.52      790.51     15.55 o 
   5   4  10       39.32       34.80      7.19 o 
   6   4  10     2844.32     2874.56     42.41 o 
   7   4  10      475.76      452.15     18.80 o 
   8   4  10      268.82      271.55     15.61 o 
   9   4  10       17.54       17.22     10.79 o 
  10   4  10       75.38       71.57     12.97 o 
  11   4  10        5.05      -12.07     12.18 o 
  12   4  10      133.91      134.13     17.34 o 
  13   4  10       38.43       43.63     17.20 o 
  14   4  10        9.21       17.64     16.93 o 
   1   5  10      778.99      772.35     13.68 o 
   2   5  10      611.18      717.53     15.98 o 
   3   5  10        7.30       10.18      5.89 o 
   4   5  10        2.54       -0.63      6.25 o 
   5   5  10      441.12      526.03     16.33 o 
   6   5  10      314.66      306.46     14.18 o 
   7   5  10      173.82      137.20     12.89 o 
   8   5  10       65.09       69.26     11.85 o 
   9   5  10       40.60       38.17     11.84 o 
  10   5  10       48.50       61.85     14.57 o 
  11   5  10       76.02       86.30     19.05 o 
  12   5  10       42.33       49.80     15.80 o 
  13   5  10        5.10        8.19     16.62 o 
   0   6  10      602.51      619.90     21.31 o 
   1   6  10       67.73       72.04      7.44 o 
   2   6  10     1208.49     1110.44     18.03 o 
   3   6  10        7.28        5.34      6.90 o 
   4   6  10      680.28      647.72     19.18 o 
   5   6  10      192.56      170.80     11.98 o 
   6   6  10      114.61      123.49     13.08 o 
   7   6  10       28.97       33.52     10.81 o 
   8   6  10       27.19        5.72     11.53 o 
   9   6  10       87.41       77.52     14.83 o 
  10   6  10      104.36       92.17     17.63 o 
  11   6  10        0.33      -13.97     13.97 o 
  12   6  10      129.65      130.97     20.84 o 
  13   6  10        1.95       -7.08     22.09 o 
   1   7  10     2118.65     2082.13     29.05 o 
   2   7  10       10.95        3.67      7.83 o 
   3   7  10      347.41      304.06     12.95 o 
   4   7  10      857.80      856.79     19.96 o 
   5   7  10      266.11      259.75     13.58 o 
   6   7  10       22.89        3.41      9.01 o 
   7   7  10       22.60       19.08     13.28 o 
   8   7  10        9.00        5.53     11.83 o 
   9   7  10       43.28        5.56     13.76 o 
  10   7  10       41.89       40.83     15.65 o 
  11   7  10        1.52       15.56     16.90 o 
  12   7  10        4.71      -18.27     18.27 o 
   0   8  10     1006.72      996.30     29.69 o 
   1   8  10      194.00      203.46     11.92 o 
   2   8  10     3236.61     3168.38     45.11 o 
   3   8  10      178.29      215.11     14.07 o 
   4   8  10     2114.39     1905.95     31.18 o 
   5   8  10       20.33        5.95      9.93 o 
   6   8  10      428.86      460.06     18.54 o 
   7   8  10       35.33       32.01     12.86 o 
   8   8  10      424.82      420.59     32.78 o 
   9   8  10       18.24       29.07     14.95 o 
  10   8  10       47.53       41.72     16.97 o 
  11   8  10        5.08        1.84     17.75 o 
  12   8  10       19.21       36.30     26.34 o 
   1   9  10      739.79      694.43     21.43 o 
   2   9  10        7.14        3.03     10.49 o 
   3   9  10       28.94       31.04     11.20 o 
   4   9  10       49.98       49.38     11.94 o 
   5   9  10       56.52       50.15     13.69 o 
   6   9  10        0.09      -11.33     11.33 o 
   7   9  10       57.72       41.52     14.72 o 
   8   9  10       64.68       69.13     16.70 o 
   9   9  10        8.41       -6.00     15.31 o 
  10   9  10       30.75       31.00     17.90 o 
  11   9  10        0.36       18.18     24.36 o 
   0  10  10     2425.64     2558.59     62.24 o 
   1  10  10       22.40       24.07     11.77 o 
   2  10  10      902.25     1027.56     28.17 o 
   3  10  10        9.24        4.87     12.28 o 
   4  10  10      340.95      366.79     23.03 o 
   5  10  10        0.59      -12.51     12.51 o 
   6  10  10      226.43      232.47     20.89 o 
   7  10  10        1.92       10.67     17.92 o 
   8  10  10      171.60      167.31     23.36 o 
   9  10  10        0.19       18.37     17.09 o 
  10  10  10      165.50      169.62     26.72 o 
   1  11  10       59.27       86.72     15.65 o 
   2  11  10       17.95       10.63     14.18 o 
   3  11  10       73.00       75.79     15.91 o 
   4  11  10        1.89       14.01     14.90 o 
   5  11  10       34.78       52.53     16.66 o 
   6  11  10        0.03       15.95     17.54 o 
   7  11  10       10.59       24.40     20.09 o 
   8  11  10        6.99       -8.12     20.63 o 
   9  11  10       20.72       71.85     29.78 o 
   0  12  10       21.24       25.87     25.74 o 
   1  12  10       16.13        2.14     16.66 o 
   2  12  10       29.02       36.98     18.24 o 
   3  12  10       12.19        4.34     16.31 o 
   4  12  10        0.68       -7.54     15.97 o 
   5  12  10        0.39       -3.87     24.99 o 
   6  12  10        0.60      -10.97     25.73 o 
   7  12  10        2.06       22.01     22.51 o 
   1  13  10       81.74       65.56     24.63 o 
   2  13  10       14.09      -13.72     19.85 o 
   3  13  10       30.31       54.03     21.10 o 
   4  13  10        0.37        5.77     19.19 o 
   5  13  10       11.74      -18.25     18.25 o 
   0  14  10      130.58       97.62     40.58 o 
   1  14  10        1.58       11.68     34.80 o 
   1   1  11      315.52      376.87      9.65 o 
   2   1  11      220.74      209.30      7.90 o 
   3   1  11     1203.18     1220.93     17.79 o 
   4   1  11      370.49      294.45     11.67 o 
   5   1  11      216.71      207.70      9.51 o 
   6   1  11       43.68       47.60      7.65 o 
   7   1  11      479.00      454.79     18.81 o 
   8   1  11       10.21       15.05      8.69 o 
   9   1  11       38.43       41.45     10.56 o 
  10   1  11        0.93       -1.24     10.43 o 
  11   1  11       61.36       57.48     13.04 o 
  12   1  11       12.48       18.97     12.82 o 
  13   1  11        0.31        9.02     14.75 o 
  14   1  11        0.00        3.06     16.28 o 
   0   2  11      141.48      179.20      9.50 o 
   1   2  11     2152.57     2320.16     25.67 o 
   2   2  11        8.09       18.34      5.05 o 
   3   2  11     1478.17     1463.75     21.34 o 
   4   2  11     1759.17     1686.30     23.86 o 
   5   2  11      512.06      533.78     13.70 o 
   6   2  11        0.04       -4.12      6.70 o 
   7   2  11      434.50      361.74     19.04 o 
   8   2  11        0.08       -5.82      9.77 o 
   9   2  11      295.39      265.40     18.97 o 
  10   2  11        0.03       27.95     10.98 o 
  11   2  11       49.86       44.88     13.57 o 
  12   2  11       12.20       21.76     13.50 o 
  13   2  11       89.56      120.82     17.74 o 
  14   2  11        9.60       14.32     15.46 o 
   1   3  11      790.80      894.48     14.40 o 
   2   3  11      273.39      229.40      7.81 o 
   3   3  11     1816.58     1686.03     20.90 o 
   4   3  11      235.71      241.92      9.41 o 
   5   3  11      520.25      563.43     17.38 o 
   6   3  11        4.28       -4.34      7.51 o 
   7   3  11      209.20      167.19     12.17 o 
   8   3  11        9.76        0.65      9.43 o 
   9   3  11      280.78      322.74     17.76 o 
  10   3  11        3.70      -10.48     10.48 o 
  11   3  11       27.63       36.95     13.86 o 
  12   3  11        3.02       14.48     13.86 o 
  13   3  11       21.80       17.41     14.94 o 
  14   3  11        3.30       -7.78     16.05 o 
   0   4  11     5333.87     5565.03     77.13 o 
   1   4  11        0.03        1.38      5.17 o 
   2   4  11      486.07      438.10     11.24 o 
   3   4  11      533.14      586.23     15.01 o 
   4   4  11      350.50      370.13     11.71 o 
   5   4  11       13.09       21.41      7.69 o 
   6   4  11      330.22      297.01     14.56 o 
   7   4  11        0.25       12.31      9.47 o 
   8   4  11        0.07        3.63      9.90 o 
   9   4  11      149.21      109.29     13.69 o 
  10   4  11      102.18       82.62     14.40 o 
  11   4  11        0.19        7.13     13.21 o 
  12   4  11        0.72       17.78     14.06 o 
  13   4  11       24.11       25.63     15.55 o 
  14   4  11        4.17        9.25     17.55 o 
   1   5  11       86.19       95.87      8.55 o 
   2   5  11      350.44      376.41     11.50 o 
   3   5  11      483.10      512.90     13.76 o 
   4   5  11      618.95      587.18     14.96 o 
   5   5  11      331.88      334.29     13.18 o 
   6   5  11        0.05       -1.43      8.95 o 
   7   5  11       55.79       42.92     10.50 o 
   8   5  11       84.38       87.74     12.48 o 
   9   5  11       19.53       41.23     13.45 o 
  10   5  11        0.30       -2.07     13.19 o 
  11   5  11        2.28       15.34     15.31 o 
  12   5  11       39.31       41.71     15.90 o 
  13   5  11        2.44       24.04     16.74 o 
   0   6  11     1288.07     1183.66     28.96 o 
   1   6  11      497.59      510.20     13.99 o 
   2   6  11       12.67       19.94      6.84 o 
   3   6  11      106.35       99.09      9.31 o 
   4   6  11      467.50      431.31     15.41 o 
   5   6  11       51.20       33.53      8.54 o 
   6   6  11      413.99      387.69     19.02 o 
   7   6  11       18.34       17.28     10.23 o 
   8   6  11       54.38       47.44     12.22 o 
   9   6  11       17.17       13.84     13.57 o 
  10   6  11       74.26       95.63     16.87 o 
  11   6  11       13.05       16.15     15.03 o 
  12   6  11        9.04        2.04     16.72 o 
  13   6  11       12.63       17.14     18.41 o 
   1   7  11     6424.67     6454.94     67.26 o 
   2   7  11      403.16      379.04     14.31 o 
   3   7  11     1556.46     1597.34     37.39 o 
   4   7  11        8.49       20.56      8.80 o 
   5   7  11     1720.96     1632.40     28.66 o 
   6   7  11        0.96       10.02      9.73 o 
   7   7  11     1614.09     1577.88     42.43 o 
   8   7  11       56.30       42.11     12.24 o 
   9   7  11      516.67      493.34     24.42 o 
  10   7  11       20.08       15.33     15.88 o 
  11   7  11      109.36      128.01     19.95 o 
  12   7  11        8.82       16.31     19.87 o 
   0   8  11        2.42        0.16     12.68 o 
   1   8  11      128.11      176.54     12.20 o 
   2   8  11      512.33      599.49     19.82 o 
   3   8  11      152.26      128.82     12.55 o 
   4   8  11        1.69        7.09     10.45 o 
   5   8  11       10.04       16.99      9.77 o 
   6   8  11       41.25       40.71     12.01 o 
   7   8  11      225.10      175.92     15.84 o 
   8   8  11      101.05      114.87     15.76 o 
   9   8  11        0.18        9.18     15.11 o 
  10   8  11        0.86       14.05     16.76 o 
  11   8  11       21.64       28.17     19.15 o 
  12   8  11        1.29       11.87     25.61 o 
   1   9  11      336.42      325.97     16.51 o 
   2   9  11       92.33       79.97     12.23 o 
   3   9  11        0.12       -1.70     10.66 o 
   4   9  11       17.51       37.71     12.21 o 
   5   9  11       60.77       40.02     12.90 o 
   6   9  11        3.14      -13.14     13.51 o 
   7   9  11       10.36       -4.38     13.01 o 
   8   9  11       10.73       18.86     16.63 o 
   9   9  11        0.44      -10.12     14.67 o 
  10   9  11        5.18       12.20     16.77 o 
  11   9  11        5.89       11.99     23.89 o 
   0  10  11        6.43        5.60     17.32 o 
   1  10  11       63.22       42.90     12.09 o 
   2  10  11       47.75       32.31     13.63 o 
   3  10  11        0.50        4.95     12.61 o 
   4  10  11        3.73       -2.48     12.83 o 
   5  10  11       46.08       -0.12     14.26 o 
   6  10  11       42.55       45.10     18.20 o 
   7  10  11        1.34        7.76     17.84 o 
   8  10  11       45.75       22.12     20.29 o 
   9  10  11        2.77       -9.03     17.35 o 
  10  10  11        0.05        5.76     20.54 o 
   1  11  11       91.40      115.99     19.23 o 
   2  11  11       12.44       -5.75     13.41 o 
   3  11  11       42.17       42.56     16.21 o 
   4  11  11        3.10       25.53     15.34 o 
   5  11  11       73.21       51.86     17.06 o 
   6  11  11        0.03       -4.71     18.75 o 
   7  11  11       28.20       23.66     20.12 o 
   8  11  11        3.73      -21.25     21.25 o 
   9  11  11        0.06       12.55     30.88 o 
   0  12  11       55.31       46.21     27.97 o 
   1  12  11       28.71        3.35     17.57 o 
   2  12  11       24.96       31.76     18.42 o 
   3  12  11       10.90       15.73     17.03 o 
   4  12  11        5.47        8.74     17.37 o 
   5  12  11        6.15       -3.53     17.89 o 
   6  12  11        5.43       -4.09     21.38 o 
   7  12  11        1.82        1.08     24.83 o 
   1  13  11      148.17      136.85     25.95 o 
   2  13  11        0.20      -13.01     20.41 o 
   3  13  11       49.74       38.37     20.69 o 
   4  13  11       19.90        2.85     20.23 o 
   5  13  11       86.24       86.97     23.54 o 
   0   0  12     7083.75     7452.49    139.89 o 
   1   0  12      599.76      681.92     24.48 o 
   2   0  12     8354.74     7980.58    102.81 o 
   3   0  12      108.84       78.61      8.84 o 
   4   0  12     1505.43     1342.40     28.36 o 
   5   0  12        5.40       10.07      8.84 o 
   6   0  12     2415.88     2460.27     54.16 o 
   7   0  12      280.46      318.11     19.42 o 
   8   0  12      308.53      276.11     23.48 o 
   9   0  12       20.39       23.06     16.22 o 
  10   0  12       48.25       36.18     17.43 o 
  11   0  12       69.75       77.02     20.75 o 
  12   0  12       56.81       59.74     23.85 o 
  13   0  12      144.84      130.15     29.11 o 
  14   0  12        6.25       -7.57     23.21 o 
   1   1  12      802.19      721.48     13.15 o 
   2   1  12      641.36      661.83     12.70 o 
   3   1  12      448.72      436.19     10.90 o 
   4   1  12      181.20      176.18     10.29 o 
   5   1  12      302.51      258.21     10.97 o 
   6   1  12      754.73      881.75     20.29 o 
   7   1  12      783.69      755.01     20.41 o 
   8   1  12       74.23       37.97      9.50 o 
   9   1  12      389.02      416.69     27.10 o 
  10   1  12       74.34       61.93     16.93 o 
  11   1  12       78.78       68.95     14.44 o 
  12   1  12        3.85       11.82     13.63 o 
  13   1  12       32.78       26.66     16.06 o 
  14   1  12        0.12       35.08     17.56 o 
   0   2  12     4743.02     4871.42     64.20 o 
   1   2  12      119.16      145.45      6.62 o 
   2   2  12      167.56      132.61      7.28 o 
   3   2  12      226.90      272.71      9.01 o 
   4   2  12      845.07      970.05     19.05 o 
   5   2  12      449.64      430.96     13.54 o 
   6   2  12     1087.13     1107.11     21.42 o 
   7   2  12       46.36       46.94      9.42 o 
   8   2  12        6.12       11.17      9.83 o 
   9   2  12       18.45        9.98     10.57 o 
  10   2  12        0.20        1.16     10.71 o 
  11   2  12       27.88       18.20     13.11 o 
  12   2  12        2.88       -1.17     12.52 o 
  13   2  12        6.70       -2.62     14.21 o 
  14   2  12        0.52       26.25     16.26 o 
   1   3  12     1881.40     2044.16     23.79 o 
   2   3  12      331.36      401.51     10.08 o 
   3   3  12     2986.57     3135.81     34.33 o 
   4   3  12        9.79       13.18      6.61 o 
   5   3  12      768.04      724.61     19.33 o 
   6   3  12      106.37       74.88     11.31 o 
   7   3  12        0.99       -8.32      8.32 o 
   8   3  12       54.64       51.17     11.18 o 
   9   3  12       33.92       12.13     10.66 o 
  10   3  12        5.50        8.52     11.35 o 
  11   3  12      124.29       85.65     15.41 o 
  12   3  12        0.20       18.49     13.30 o 
  13   3  12        3.12       17.52     14.90 o 
  14   3  12        6.26       -0.82     16.67 o 
   0   4  12      140.74      153.43     12.44 o 
   1   4  12      901.46      958.24     15.96 o 
   2   4  12      424.60      408.60     11.06 o 
   3   4  12        8.24       -3.33      5.91 o 
   4   4  12        6.26       -2.57      6.87 o 
   5   4  12      682.35      682.88     18.51 o 
   6   4  12       30.22       26.60      9.56 o 
   7   4  12      190.75      214.74     14.66 o 
   8   4  12       12.58       -0.21     10.15 o 
   9   4  12       22.79       13.29     11.87 o 
  10   4  12       20.42       12.31     12.18 o 
  11   4  12       50.92       45.98     14.29 o 
  12   4  12       21.56       21.67     15.20 o 
  13   4  12        0.45        9.21     14.98 o 
  14   4  12        1.77       -4.39     45.05 o 
   1   5  12     2173.09     2192.74     29.15 o 
   2   5  12       29.58       48.10      7.54 o 
   3   5  12     2000.60     1909.56     26.93 o 
   4   5  12        1.03       -0.60      6.94 o 
   5   5  12     1562.16     1521.13     28.09 o 
   6   5  12       41.73       17.27     10.14 o 
   7   5  12      962.72     1029.50     33.45 o 
   8   5  12       13.40       13.06     10.82 o 
   9   5  12      290.12      327.76     20.76 o 
  10   5  12        7.10        0.98     12.84 o 
  11   5  12      254.89      271.13     20.04 o 
  12   5  12        0.05       18.66     14.71 o 
  13   5  12       64.56       55.41     17.23 o 
   0   6  12     1915.56     1831.87     41.87 o 
   1   6  12      157.92      168.81     10.32 o 
   2   6  12        0.77       -4.53      6.83 o 
   3   6  12       55.81       38.53      8.48 o 
   4   6  12       81.04       77.21      9.35 o 
   5   6  12        6.74       -8.55      8.55 o 
   6   6  12      146.40      121.86     12.42 o 
   7   6  12        0.16        2.89     10.08 o 
   8   6  12        2.39      -11.14     11.14 o 
   9   6  12       88.83       69.80     15.47 o 
  10   6  12      100.98       60.97     17.68 o 
  11   6  12       45.94       44.68     16.25 o 
  12   6  12       11.49       16.40     15.99 o 
  13   6  12        3.69       14.79     19.49 o 
   1   7  12       11.39        4.61      8.34 o 
   2   7  12        0.00       -4.83      9.15 o 
   3   7  12      471.37      480.26     17.48 o 
   4   7  12      364.11      370.11     14.99 o 
   5   7  12      190.01      164.41     13.23 o 
   6   7  12        4.35        1.94     10.41 o 
   7   7  12        1.44        9.74     11.48 o 
   8   7  12        7.81       21.68     11.83 o 
   9   7  12       29.02       45.26     14.61 o 
  10   7  12        1.47       -7.18     14.51 o 
  11   7  12       14.80        6.03     16.38 o 
  12   7  12        5.41       42.02     19.34 o 
   0   8  12     1100.17     1107.52     32.24 o 
   1   8  12     1183.18     1168.83     25.15 o 
   2   8  12      865.76      872.80     24.04 o 
   3   8  12       36.01       49.76     11.50 o 
   4   8  12     1069.08     1022.47     26.98 o 
   5   8  12      312.61      292.60     16.46 o 
   6   8  12      414.28      426.27     24.82 o 
   7   8  12       46.30       55.89     13.45 o 
   8   8  12       37.49       34.45     13.62 o 
   9   8  12        0.91        2.16     14.11 o 
  10   8  12        3.41       11.64     17.16 o 
  11   8  12        0.19      -18.11     18.11 o 
   1   9  12      137.11      111.73     13.12 o 
   2   9  12        5.31       -1.66     10.95 o 
   3   9  12      309.99      295.85     17.72 o 
   4   9  12       68.67       45.86     13.54 o 
   5   9  12      304.75      318.07     20.70 o 
   6   9  12       88.26       71.60     16.45 o 
   7   9  12       49.60       63.12     15.44 o 
   8   9  12        0.18       -5.81     14.05 o 
   9   9  12       52.87       48.80     16.93 o 
  10   9  12        0.20       16.34     16.77 o 
  11   9  12       33.94       15.95     24.45 o 
   0  10  12        8.88        3.02     17.84 o 
   1  10  12       12.21        3.49     11.99 o 
   2  10  12        1.25        2.35     11.72 o 
   3  10  12        5.01       -3.75     12.38 o 
   4  10  12       10.32       20.82     14.17 o 
   5  10  12        4.34       16.00     16.39 o 
   6  10  12        9.10        9.71     16.41 o 
   7  10  12       13.18       19.33     18.79 o 
   8  10  12        0.26       -0.13     18.67 o 
   9  10  12       12.25       -7.68     19.10 o 
  10  10  12        0.14      -13.83     23.54 o 
   1  11  12        5.31        9.48     14.64 o 
   2  11  12        7.23       -8.96     13.72 o 
   3  11  12      159.54      170.99     18.58 o 
   4  11  12        0.55        7.82     15.18 o 
   5  11  12       63.32       46.52     18.86 o 
   6  11  12        4.63       14.30     20.39 o 
   7  11  12       43.21       29.39     21.43 o 
   8  11  12       35.66       53.11     23.64 o 
   0  12  12        1.62        8.42     26.05 o 
   1  12  12        0.08      -11.22     17.12 o 
   2  12  12        5.65      -16.91     16.91 o 
   3  12  12        6.15        9.01     17.02 o 
   4  12  12       10.92       12.85     18.04 o 
   5  12  12        2.41       29.31     21.06 o 
   6  12  12        1.12       16.60     22.25 o 
   7  12  12        0.01       22.53     25.70 o 
   1  13  12       28.09       62.26     29.08 o 
   2  13  12        0.14        6.09     22.42 o 
   3  13  12       51.34       56.41     23.40 o 
   4  13  12        2.42       33.30     21.64 o 
   1   1  13      993.38      985.41     14.69 o 
   2   1  13       14.99       22.64      5.55 o 
   3   1  13       36.69       37.03      6.06 o 
   4   1  13      266.58      303.21     10.84 o 
   5   1  13      101.33      108.94     10.79 o 
   6   1  13        4.49       -6.65      8.03 o 
   7   1  13        0.23       -7.32      8.12 o 
   8   1  13        5.83        9.69      9.14 o 
   9   1  13       27.06       31.66     11.24 o 
  10   1  13       10.01       11.72     11.65 o 
  11   1  13       27.23        7.47     12.77 o 
  12   1  13        2.07       -6.32     14.99 o 
  13   1  13        0.07        0.65     16.26 o 
  14   1  13        0.10       30.06     18.68 o 
   0   2  13    10549.73    10769.52    135.48 o 
   1   2  13     2602.33     2647.05     28.64 o 
   2   2  13     4634.39     4583.34     45.20 o 
   3   2  13        5.58        4.27      5.55 o 
   4   2  13     1387.89     1381.51     23.53 o 
   5   2  13       29.69       37.32      7.85 o 
   6   2  13     2525.46     2397.66     37.89 o 
   7   2  13       13.68        1.74      8.83 o 
   8   2  13      911.56      952.38     28.29 o 
   9   2  13       22.40       15.03     10.98 o 
  10   2  13      280.24      287.80     18.75 o 
  11   2  13       31.88       48.22     14.22 o 
  12   2  13      108.05      114.06     16.05 o 
  13   2  13       30.67       22.15     15.22 o 
  14   2  13       47.82       45.49     19.61 o 
   1   3  13     3597.05     3926.71     38.34 o 
   2   3  13     2360.70     2389.93     27.14 o 
   3   3  13       14.04        5.37      5.94 o 
   4   3  13      241.58      221.47     11.68 o 
   5   3  13      169.59      193.97     12.05 o 
   6   3  13      851.15      831.71     21.47 o 
   7   3  13     1277.85     1149.17     27.00 o 
   8   3  13      766.32      685.91     22.38 o 
   9   3  13        0.28       -0.08     10.97 o 
  10   3  13        4.70       -2.26     11.75 o 
  11   3  13       13.63       12.57     12.97 o 
  12   3  13      105.28      131.48     17.13 o 
  13   3  13        6.82        7.38     14.80 o 
  14   3  13       40.25       22.04     20.91 o 
   0   4  13     1136.51     1287.42     30.01 o 
   1   4  13      814.85      898.69     17.71 o 
   2   4  13       13.69       28.03      6.37 o 
   3   4  13       30.05       40.87      7.13 o 
   4   4  13       13.14       -1.87      7.63 o 
   5   4  13       11.37       19.00      8.41 o 
   6   4  13      109.54      127.91     12.62 o 
   7   4  13       40.93       25.67     10.50 o 
   8   4  13        0.88        6.47     11.01 o 
   9   4  13      109.24       98.63     13.88 o 
  10   4  13       10.02        2.67     12.20 o 
  11   4  13        2.26        6.48     13.00 o 
  12   4  13        2.38        6.13     14.12 o 
  13   4  13       15.54       40.29     16.06 o 
   1   5  13      522.87      534.95     14.13 o 
   2   5  13      378.82      402.37     14.48 o 
   3   5  13      357.05      386.02     13.41 o 
   4   5  13        3.84        1.22      7.95 o 
   5   5  13       15.31       13.39      9.46 o 
   6   5  13      231.14      228.26     13.97 o 
   7   5  13       76.85       86.62     12.31 o 
   8   5  13        1.33        6.45     11.67 o 
   9   5  13      141.40      162.38     17.68 o 
  10   5  13        5.68       19.52     13.66 o 
  11   5  13       15.56       14.86     14.30 o 
  12   5  13       80.98       68.85     16.90 o 
  13   5  13       15.98       39.34     17.76 o 
   0   6  13     2647.87     2599.15     51.31 o 
   1   6  13      109.54      131.53     12.15 o 
   2   6  13     1253.32     1270.52     24.01 o 
   3   6  13        1.87        1.10      7.58 o 
   4   6  13      546.51      498.13     16.81 o 
   5   6  13       78.67       67.03     10.47 o 
   6   6  13      497.62      550.12     20.90 o 
   7   6  13      101.22      101.76     13.24 o 
   8   6  13       43.46       39.26     12.86 o 
   9   6  13        1.88        3.10     12.67 o 
  10   6  13       29.90       50.86     15.67 o 
  11   6  13       28.25       54.23     16.82 o 
  12   6  13       24.62       35.25     17.14 o 
   1   7  13     1625.65     1593.61     28.69 o 
   2   7  13      173.85      190.07     14.22 o 
   3   7  13      512.55      547.64     19.25 o 
   4   7  13       38.57       37.07      9.68 o 
   5   7  13      365.61      359.81     17.56 o 
   6   7  13        0.16        0.27     10.84 o 
   7   7  13      438.40      502.40     26.55 o 
   8   7  13       78.21       61.91     13.68 o 
   9   7  13      176.26      154.51     17.53 o 
  10   7  13       69.62       65.94     16.35 o 
  11   7  13        5.67       24.97     17.22 o 
  12   7  13        3.96       -2.96     21.54 o 
   0   8  13      528.09      523.19     27.46 o 
   1   8  13        2.07        0.43     10.70 o 
   2   8  13      945.52      985.49     25.65 o 
   3   8  13      108.35       86.77     12.53 o 
   4   8  13      562.67      561.32     21.35 o 
   5   8  13        2.90        0.91     12.29 o 
   6   8  13       29.30       27.03     11.93 o 
   7   8  13       36.29       41.58     13.30 o 
   8   8  13      143.61      137.42     16.36 o 
   9   8  13       38.15       52.08     14.83 o 
  10   8  13      122.28      120.91     20.08 o 
  11   8  13        0.72       -4.93     18.03 o 
   1   9  13      363.75      383.19     18.19 o 
   2   9  13        0.87        9.83     11.40 o 
   3   9  13      274.49      263.39     21.01 o 
   4   9  13       13.74        7.33     12.79 o 
   5   9  13       27.34       24.04     14.43 o 
   6   9  13       58.06       34.66     15.59 o 
   7   9  13        0.11       34.31     17.20 o 
   8   9  13        8.79       17.11     14.78 o 
   9   9  13        1.77       18.49     16.39 o 
  10   9  13        2.41       -8.86     18.34 o 
   0  10  13        8.13       -1.98     30.82 o 
   1  10  13       13.42       13.55     13.06 o 
   2  10  13       76.98       61.18     14.21 o 
   3  10  13       13.62        5.03     13.46 o 
   4  10  13       74.34       53.21     14.70 o 
   5  10  13       22.45       25.31     19.00 o 
   6  10  13        2.08        6.80     16.62 o 
   7  10  13        2.48      -20.32     20.32 o 
   8  10  13        1.50      -18.89     18.89 o 
   9  10  13        0.13       -4.35     21.87 o 
   1  11  13       24.57       19.56     16.50 o 
   2  11  13        0.07       -4.57     14.62 o 
   3  11  13        2.73      -14.23     14.23 o 
   4  11  13       19.59       15.04     15.92 o 
   5  11  13       11.42      -17.63     17.63 o 
   6  11  13       26.98       21.97     19.59 o 
   7  11  13       14.65       29.32     21.23 o 
   8  11  13       10.31       20.46     24.92 o 
   0  12  13      649.65      813.77     54.90 o 
   1  12  13       40.08       60.40     19.68 o 
   2  12  13      470.20      456.78     29.22 o 
   3  12  13        8.09       -7.84     18.77 o 
   4  12  13      263.29      286.65     25.15 o 
   5  12  13        2.42       12.52     19.83 o 
   6  12  13      159.21      184.71     26.99 o 
   1  13  13       40.59       20.88     22.62 o 
   2  13  13        0.01        0.07     22.39 o 
   3  13  13       18.85       42.10     26.59 o 
   4  13  13        0.09      -23.28     25.88 o 
   0   0  14     1325.79     1265.03     36.56 o 
   1   0  14       89.93       84.17      9.02 o 
   2   0  14     5663.56     5204.95     72.21 o 
   3   0  14       64.06       67.18      9.67 o 
   4   0  14     5113.82     5134.54     88.27 o 
   5   0  14      434.74      521.24     22.89 o 
   6   0  14      363.62      399.45     27.47 o 
   7   0  14       29.55       -5.62     12.87 o 
   8   0  14      444.97      423.78     26.12 o 
   9   0  14       14.17       12.83     16.08 o 
  10   0  14      186.10      273.14     30.87 o 
  11   0  14        6.05       41.60     22.22 o 
  12   0  14       57.33       48.67     35.67 o 
  13   0  14        0.45       10.74     25.69 o 
  14   0  14       68.25       63.30     35.58 o 
   1   1  14      185.24      183.48      7.65 o 
   2   1  14      111.78      119.60      7.56 o 
   3   1  14      407.13      392.40     12.99 o 
   4   1  14       34.04       31.86      7.37 o 
   5   1  14     2403.47     2361.46     34.62 o 
   6   1  14       13.68       14.87      8.56 o 
   7   1  14      216.32      237.29     13.69 o 
   8   1  14       86.24       96.75     12.69 o 
   9   1  14       82.50       75.92     13.12 o 
  10   1  14       24.44       20.79     12.66 o 
  11   1  14        4.13        7.22     13.39 o 
  12   1  14        0.18       -4.85     15.85 o 
  13   1  14        0.80        5.94     18.20 o 
  14   1  14        4.82       18.50     22.89 o 
   0   2  14      505.54      513.46     16.52 o 
   1   2  14        1.07        9.53      5.54 o 
   2   2  14       12.51       23.31      5.80 o 
   3   2  14      472.49      520.32     14.57 o 
   4   2  14        3.88       -4.21      6.97 o 
   5   2  14       80.99       80.41      9.33 o 
   6   2  14      149.04      132.21     11.48 o 
   7   2  14      451.11      437.31     17.59 o 
   8   2  14       48.06       33.18     11.01 o 
   9   2  14       57.22       46.84     12.13 o 
  10   2  14        0.83       -2.20     11.98 o 
  11   2  14        1.71       14.67     13.64 o 
  12   2  14       56.47       82.56     16.72 o 
  13   2  14        5.10       13.15     15.39 o 
  14   2  14        1.70      -24.33     24.33 o 
   1   3  14      242.62      284.21      9.36 o 
   2   3  14      262.88      254.84      8.94 o 
   3   3  14      559.17      529.67     15.39 o 
   4   3  14      157.35      142.40     10.84 o 
   5   3  14      427.52      459.19     16.63 o 
   6   3  14       43.82       33.65      9.55 o 
   7   3  14      158.42      163.74     14.08 o 
   8   3  14       84.23       55.56     11.97 o 
   9   3  14       15.54       24.22     11.83 o 
  10   3  14        0.70      -10.95     11.68 o 
  11   3  14        3.66       -3.37     12.42 o 
  12   3  14       36.43       40.36     15.34 o 
  13   3  14       12.27        0.20     15.23 o 
   0   4  14      426.60      478.80     17.06 o 
   1   4  14      318.01      404.24     11.75 o 
   2   4  14        2.18       -6.16      6.16 o 
   3   4  14       29.43        5.88      7.44 o 
   4   4  14      744.32      747.88     19.82 o 
   5   4  14      473.17      484.73     19.75 o 
   6   4  14      515.92      523.06     19.32 o 
   7   4  14      717.96      746.98     24.49 o 
   8   4  14        1.31        2.83     10.76 o 
   9   4  14       74.71       86.14     14.75 o 
  10   4  14      162.26      168.50     16.80 o 
  11   4  14        6.94       -2.05     13.13 o 
  12   4  14       74.99       83.08     16.90 o 
  13   4  14       25.31       37.59     16.93 o 
   1   5  14      651.52      603.75     16.59 o 
   2   5  14       85.38       67.25      8.38 o 
   3   5  14      717.48      662.79     16.93 o 
   4   5  14       17.07       22.39      8.86 o 
   5   5  14      614.20      549.03     19.63 o 
   6   5  14       67.17       48.33     12.51 o 
   7   5  14      191.56      189.56     15.09 o 
   8   5  14       74.81       50.27     13.17 o 
   9   5  14       82.88       87.75     14.80 o 
  10   5  14        4.56        8.68     13.03 o 
  11   5  14       16.68       39.12     15.56 o 
  12   5  14        1.95       -3.73     14.97 o 
  13   5  14        0.44        3.78     20.94 o 
   0   6  14      490.69      579.99     24.87 o 
   1   6  14       28.93       14.47      8.85 o 
   2   6  14      274.72      291.54     13.73 o 
   3   6  14       54.34       44.28      8.75 o 
   4   6  14        3.37       -1.96      9.26 o 
   5   6  14      178.71      158.25     14.27 o 
   6   6  14        0.02       12.81     10.53 o 
   7   6  14        5.51       -9.91     10.80 o 
   8   6  14       18.19       16.50     12.62 o 
   9   6  14       29.17        9.67     13.70 o 
  10   6  14       11.44       -0.45     14.54 o 
  11   6  14        2.24       15.71     14.97 o 
  12   6  14        0.65       21.07     16.90 o 
   1   7  14       14.86       21.64      9.97 o 
   2   7  14      196.18      187.84     14.05 o 
   3   7  14      630.20      594.06     20.76 o 
   4   7  14      705.85      690.69     22.69 o 
   5   7  14       46.53       39.74     11.21 o 
   6   7  14        6.81        4.39     11.24 o 
   7   7  14        1.86        0.65     11.85 o 
   8   7  14      116.11       97.68     15.46 o 
   9   7  14        0.08       13.47     14.23 o 
  10   7  14       50.47       81.25     17.70 o 
  11   7  14       42.89       53.61     18.81 o 
  12   7  14        7.20       -1.96     22.22 o 
   0   8  14       28.09       46.22     16.04 o 
   1   8  14      473.31      495.79     19.86 o 
   2   8  14      107.97       70.63     12.78 o 
   3   8  14        5.42        8.93     10.72 o 
   4   8  14      197.42      204.26     18.91 o 
   5   8  14      181.38      195.33     18.12 o 
   6   8  14        6.61       -4.52     12.14 o 
   7   8  14       21.53       26.95     13.34 o 
   8   8  14       20.10       11.26     13.75 o 
   9   8  14       17.15       56.25     16.61 o 
  10   8  14       17.65      -15.70     15.70 o 
  11   8  14        2.80      -16.04     19.76 o 
   1   9  14      118.33       96.99     16.29 o 
   2   9  14        9.20        8.90     11.50 o 
   3   9  14        6.25      -11.79     11.79 o 
   4   9  14       36.86       38.54     15.62 o 
   5   9  14       29.78       30.28     15.21 o 
   6   9  14        9.15       15.10     17.15 o 
   7   9  14      197.15      188.45     22.42 o 
   8   9  14        0.04      -10.77     15.54 o 
   9   9  14       46.16       29.15     16.32 o 
  10   9  14        0.63        7.88     21.68 o 
   0  10  14      278.78      201.31     30.97 o 
   1  10  14        2.60      -13.08     13.08 o 
   2  10  14      178.81      201.65     17.49 o 
   3  10  14        8.26        4.40     13.32 o 
   4  10  14      123.83      118.78     20.03 o 
   5  10  14       43.09       71.20     18.59 o 
   6  10  14       68.09       96.23     19.35 o 
   7  10  14       27.36        0.55     18.34 o 
   8  10  14       30.90       43.96     21.38 o 
   9  10  14       39.93       47.31     27.46 o 
   1  11  14       39.72       34.21     16.89 o 
   2  11  14       28.33       28.94     17.03 o 
   3  11  14        5.50       21.44     15.97 o 
   4  11  14        0.38       24.31     17.94 o 
   5  11  14        0.92        7.11     24.20 o 
   6  11  14        0.03       -4.63     19.25 o 
   7  11  14        2.53       14.43     21.51 o 
   8  11  14        0.66       -5.00     29.67 o 
   0  12  14        0.00       22.65     26.12 o 
   1  12  14       10.56       -0.57     18.29 o 
   2  12  14        0.12      -17.57     18.22 o 
   3  12  14        2.86      -18.63     18.63 o 
   4  12  14        6.97       43.97     21.38 o 
   5  12  14        0.03       -3.87     20.77 o 
   6  12  14       17.75       22.99     23.33 o 
   1  13  14        0.26      -21.38     21.38 o 
   2  13  14        7.32      -21.61     21.98 o 
   3  13  14        3.58      -13.16     22.01 o 
   1   1  15      421.26      412.95     12.20 o 
   2   1  15     1462.46     1365.09     20.16 o 
   3   1  15      171.52      157.07      9.77 o 
   4   1  15       51.49       78.93      8.68 o 
   5   1  15     1416.74     1461.47     36.07 o 
   6   1  15       45.68       42.06      9.54 o 
   7   1  15       89.38       98.76     12.10 o 
   8   1  15       83.63       80.05     16.38 o 
   9   1  15       23.02       26.19     11.73 o 
  10   1  15       54.74       78.20     14.79 o 
  11   1  15      156.92      146.12     18.79 o 
  12   1  15       14.48       13.16     17.40 o 
  13   1  15        0.00       26.80     18.57 o 
   0   2  15      160.46      184.27     12.22 o 
   1   2  15       16.21        6.04      5.71 o 
   2   2  15        0.48        5.19      6.56 o 
   3   2  15        1.85       -7.04      7.04 o 
   4   2  15       40.28       58.71      8.69 o 
   5   2  15       57.63       52.59      9.53 o 
   6   2  15      113.26      121.04     11.75 o 
   7   2  15      458.22      496.74     24.10 o 
   8   2  15      127.47       99.65     13.16 o 
   9   2  15      121.38      134.17     16.58 o 
  10   2  15        2.20        4.98     12.42 o 
  11   2  15       29.36       29.24     14.79 o 
  12   2  15       20.81       39.98     16.32 o 
  13   2  15       25.54       20.70     16.58 o 
   1   3  15     3262.63     3113.64     33.75 o 
   2   3  15        0.02       -6.34      6.34 o 
   3   3  15     2755.57     2641.93     37.58 o 
   4   3  15       76.49       44.59     11.07 o 
   5   3  15     1486.81     1442.48     28.30 o 
   6   3  15      587.99      570.09     20.04 o 
   7   3  15     2464.06     2376.13     43.30 o 
   8   3  15      240.43      232.64     16.10 o 
   9   3  15      995.50      999.12     34.00 o 
  10   3  15        0.24        3.89     12.83 o 
  11   3  15      217.27      243.66     26.03 o 
  12   3  15       39.46       22.40     14.99 o 
  13   3  15       81.50       68.75     18.00 o 
   0   4  15     1570.08     1709.86     31.30 o 
   1   4  15       15.45       15.13      6.48 o 
   2   4  15      760.37      800.79     17.47 o 
   3   4  15      167.18      193.55     12.01 o 
   4   4  15      226.56      229.37     13.43 o 
   5   4  15       39.94       71.69     10.53 o 
   6   4  15     1271.81     1243.74     29.04 o 
   7   4  15       94.75       75.45     12.84 o 
   8   4  15      322.57      307.45     19.18 o 
   9   4  15       16.55       11.65     12.44 o 
  10   4  15       53.74       54.83     14.00 o 
  11   4  15        6.19       16.36     14.31 o 
  12   4  15       51.34       63.42     16.78 o 
  13   4  15        3.59       15.13     19.51 o 
   1   5  15       44.02        7.63      7.74 o 
   2   5  15       94.75      113.56      9.64 o 
   3   5  15      161.90      144.74     11.30 o 
   4   5  15        2.34       -0.78      8.77 o 
   5   5  15       12.33        3.52      9.58 o 
   6   5  15       72.10       75.25     12.29 o 
   7   5  15       43.30       34.56     13.18 o 
   8   5  15        7.82      -10.81     11.75 o 
   9   5  15       64.05       80.57     14.87 o 
  10   5  15       11.13       19.86     14.82 o 
  11   5  15       39.25       49.32     15.76 o 
  12   5  15       13.31        8.95     16.34 o 
   0   6  15      379.47      402.96     23.90 o 
   1   6  15       12.20        0.93      8.84 o 
   2   6  15       60.48       60.69     10.88 o 
   3   6  15        1.16       -3.44      9.37 o 
   4   6  15      556.80      556.73     19.07 o 
   5   6  15        0.01       -9.72      9.72 o 
   6   6  15      541.36      550.49     21.38 o 
   7   6  15        5.33       18.37     12.02 o 
   8   6  15       11.14        6.66     12.79 o 
   9   6  15       13.86        3.81     14.29 o 
  10   6  15        0.91       -7.86     14.16 o 
  11   6  15       59.93       32.79     23.92 o 
  12   6  15        0.26       18.17     18.43 o 
   1   7  15      404.64      405.94     18.71 o 
   2   7  15       23.06        2.07     10.21 o 
   3   7  15      906.82      991.81     37.86 o 
   4   7  15        1.45       15.83     11.73 o 
   5   7  15      696.48      681.39     23.15 o 
   6   7  15      182.93      202.24     18.74 o 
   7   7  15      199.99      236.97     17.94 o 
   8   7  15        4.99       23.43     14.41 o 
   9   7  15       76.39       76.19     16.22 o 
  10   7  15        4.36        3.06     17.41 o 
  11   7  15       66.96       53.12     19.58 o 
   0   8  15      182.38      237.22     22.79 o 
   1   8  15       35.99       29.86     11.67 o 
   2   8  15      215.37      250.95     20.44 o 
   3   8  15       44.25       49.95     16.91 o 
   4   8  15       57.26       21.67     15.02 o 
   5   8  15       35.74       12.58     13.70 o 
   6   8  15       62.92       70.98     15.58 o 
   7   8  15        4.35       14.33     13.40 o 
   8   8  15       50.33       72.94     15.32 o 
   9   8  15      114.65       98.98     21.41 o 
  10   8  15       10.42       -9.17     17.42 o 
  11   8  15        7.29       29.60     21.66 o 
   1   9  15       29.29       16.26     12.63 o 
   2   9  15       12.31       21.82     11.80 o 
   3   9  15       76.93       52.41     15.38 o 
   4   9  15        0.03      -13.36     13.36 o 
   5   9  15        0.35        1.72     15.64 o 
   6   9  15       14.23       -5.46     15.00 o 
   7   9  15        2.05      -15.75     15.75 o 
   8   9  15       18.86        8.65     17.96 o 
   9   9  15       21.57       -1.11     17.80 o 
  10   9  15       31.10       62.09     23.65 o 
   0  10  15        9.00       14.14     20.61 o 
   1  10  15       10.01       15.07     14.55 o 
   2  10  15        0.23        5.35     13.28 o 
   3  10  15        1.07       -5.51     14.80 o 
   4  10  15       15.69       -6.29     15.94 o 
   5  10  15        8.68       16.54     16.59 o 
   6  10  15        0.42       -3.61     17.06 o 
   7  10  15        8.69        7.82     19.04 o 
   8  10  15        0.95      -12.32     20.45 o 
   9  10  15        0.50      -11.32     23.51 o 
   1  11  15      165.08      219.26     22.51 o 
   2  11  15        2.28       -2.20     16.15 o 
   3  11  15      101.95       87.17     21.35 o 
   4  11  15        0.43        3.98     21.52 o 
   5  11  15       41.91       19.63     19.79 o 
   6  11  15        1.11       11.30     20.88 o 
   7  11  15       34.53       89.93     24.30 o 
   0  12  15      156.18      158.48     31.25 o 
   1  12  15        0.04       13.82     18.78 o 
   2  12  15       27.64       21.40     19.63 o 
   3  12  15        0.02       -4.17     21.24 o 
   4  12  15        5.21       14.00     21.95 o 
   5  12  15        1.26       15.78     21.61 o 
   1  13  15        0.34       -4.75     26.65 o 
   2  13  15        0.02      -31.59     31.59 o 
   0   0  16    10223.42    10241.42    191.94 o 
   1   0  16      846.13      817.58     27.08 o 
   2   0  16     4872.15     4998.21     81.21 o 
   3   0  16      878.14      849.78     24.42 o 
   4   0  16     1145.90     1057.59     40.03 o 
   5   0  16       23.42       28.88     18.70 o 
   6   0  16     1456.70     1562.98     45.25 o 
   7   0  16      254.75      253.81     23.21 o 
   8   0  16      152.95      134.49     19.16 o 
   9   0  16      147.95      115.69     28.89 o 
  10   0  16      188.71      190.54     28.82 o 
  11   0  16       23.74       53.40     24.70 o 
  12   0  16       56.31       93.42     29.19 o 
  13   0  16        0.50       -6.17     26.87 o 
   1   1  16        3.17        0.13      5.87 o 
   2   1  16       69.36       74.96      7.86 o 
   3   1  16        2.93       -4.96      7.09 o 
   4   1  16        8.76        5.20      8.21 o 
   5   1  16       28.24       24.05      8.65 o 
   6   1  16       28.25       22.20      9.30 o 
   7   1  16       85.02       58.34     11.04 o 
   8   1  16        5.32       -2.13     11.03 o 
   9   1  16       64.38       25.03     12.41 o 
  10   1  16       10.44       18.74     13.91 o 
  11   1  16        2.07       -5.79     15.64 o 
  12   1  16       38.99       34.71     21.98 o 
  13   1  16        0.84       24.99     20.14 o 
   0   2  16       12.83       20.62      8.97 o 
   1   2  16     1213.04     1372.17     20.59 o 
   2   2  16      126.38      102.40      9.22 o 
   3   2  16      130.86      101.44      9.88 o 
   4   2  16      282.89      292.86     13.41 o 
   5   2  16       27.72       17.19      8.99 o 
   6   2  16      130.47      172.63     13.22 o 
   7   2  16      605.81      593.13     23.07 o 
   8   2  16        0.32        8.50     10.97 o 
   9   2  16      299.89      295.78     26.98 o 
  10   2  16        8.97       11.39     13.58 o 
  11   2  16       41.17       31.36     14.69 o 
  12   2  16       48.38       73.01     18.90 o 
  13   2  16       11.42       20.42     18.43 o 
   1   3  16       91.68       94.99      7.99 o 
   2   3  16      122.68      108.82     10.28 o 
   3   3  16        9.73       24.53      8.93 o 
   4   3  16       26.67       -1.27      8.61 o 
   5   3  16      138.70      112.15     11.60 o 
   6   3  16      436.21      458.09     19.61 o 
   7   3  16       18.74       18.15     10.87 o 
   8   3  16        1.28       -6.47     11.46 o 
   9   3  16       35.75       45.07     13.53 o 
  10   3  16        0.05       -8.11     13.26 o 
  11   3  16        9.06        2.81     14.31 o 
  12   3  16      118.90      141.42     19.21 o 
  13   3  16        4.26       13.14     19.73 o 
   0   4  16     1199.89     1314.71     30.15 o 
   1   4  16       19.38       17.64      6.98 o 
   2   4  16     1114.40     1035.08     21.80 o 
   3   4  16       41.80       31.63      9.05 o 
   4   4  16       14.39       -1.29      9.49 o 
   5   4  16       20.67        2.38      9.33 o 
   6   4  16       84.97       82.12     12.46 o 
   7   4  16       10.19       19.45     11.34 o 
   8   4  16      124.47      105.13     14.93 o 
   9   4  16        5.14       31.88     13.45 o 
  10   4  16       40.62       50.26     14.54 o 
  11   4  16        4.87        0.47     14.34 o 
  12   4  16        6.91        8.51     16.13 o 
  13   4  16        0.30       -3.06     21.82 o 
   1   5  16      215.05      203.84     12.07 o 
   2   5  16      191.39      211.27     13.03 o 
   3   5  16     1732.76     1636.93     30.04 o 
   4   5  16       71.75       83.14     11.39 o 
   5   5  16      335.24      352.93     19.74 o 
   6   5  16        3.37       11.36     11.00 o 
   7   5  16       84.82       64.21     14.24 o 
   8   5  16      176.25      212.92     17.65 o 
   9   5  16      265.42      275.53     19.96 o 
  10   5  16        5.17       26.72     14.45 o 
  11   5  16       10.30        2.89     15.32 o 
  12   5  16       13.38       44.50     17.36 o 
   0   6  16      326.47      328.60     20.63 o 
   1   6  16        5.51       -2.96      9.26 o 
   2   6  16     1612.72     1552.85     29.79 o 
   3   6  16      218.27      204.36     14.09 o 
   4   6  16     1635.11     1619.91     37.56 o 
   5   6  16       66.30       57.56     11.88 o 
   6   6  16       73.47       61.58     13.08 o 
   7   6  16        7.08        1.36     12.91 o 
   8   6  16       82.62      114.21     16.13 o 
   9   6  16       94.52      102.58     16.67 o 
  10   6  16      103.39       64.72     16.48 o 
  11   6  16        0.55       21.62     16.31 o 
  12   6  16        4.69       29.05     20.91 o 
   1   7  16      190.34      218.81     15.15 o 
   2   7  16        1.94      -10.26     10.26 o 
   3   7  16       14.84       41.78     12.71 o 
   4   7  16      412.22      409.66     20.72 o 
   5   7  16       16.35        1.00     12.30 o 
   6   7  16        6.69        5.74     12.00 o 
   7   7  16       28.52       35.01     13.48 o 
   8   7  16        2.08       20.08     15.00 o 
   9   7  16       49.95       32.71     15.22 o 
  10   7  16       40.75       39.30     16.76 o 
  11   7  16       33.92       27.67     21.50 o 
   0   8  16      671.08      683.44     52.56 o 
   1   8  16        7.27       16.88     11.53 o 
   2   8  16      214.05      247.74     15.98 o 
   3   8  16        0.41       -8.93     12.14 o 
   4   8  16      281.60      327.41     30.48 o 
   5   8  16       17.36       30.04     15.27 o 
   6   8  16      274.73      296.76     27.24 o 
   7   8  16        1.64       -1.56     15.04 o 
   8   8  16        7.12       -8.33     14.18 o 
   9   8  16        5.50        3.44     15.58 o 
  10   8  16       97.25       91.82     20.77 o 
   1   9  16      115.19       99.00     15.70 o 
   2   9  16      146.24      136.53     19.89 o 
   3   9  16        0.01        0.61     14.24 o 
   4   9  16       38.63       14.70     16.08 o 
   5   9  16      129.55      112.96     18.83 o 
   6   9  16       65.84       58.30     17.50 o 
   7   9  16       96.71       93.68     19.92 o 
   8   9  16       84.49       63.08     19.66 o 
   9   9  16       17.50       36.12     21.46 o 
   0  10  16       14.99       46.51     22.03 o 
   1  10  16        0.10       -0.31     14.62 o 
   2  10  16       63.58       47.46     16.39 o 
   3  10  16        0.92        8.38     15.64 o 
   4  10  16       22.44       19.08     16.53 o 
   5  10  16        7.78      -16.10     16.72 o 
   6  10  16       24.84       18.10     18.87 o 
   7  10  16        6.19       16.98     19.19 o 
   8  10  16       23.14       29.27     20.96 o 
   1  11  16        2.69        5.10     17.06 o 
   2  11  16       12.37       -8.88     16.94 o 
   3  11  16        2.11       -9.96     18.16 o 
   4  11  16        9.23        4.72     18.72 o 
   5  11  16        4.71        0.87     18.46 o 
   6  11  16        8.59       -5.00     19.32 o 
   7  11  16        4.07      -13.09     22.91 o 
   0  12  16        0.35        9.56     26.75 o 
   1  12  16       33.25       33.30     19.38 o 
   2  12  16        0.70       27.31     22.31 o 
   3  12  16       15.96       12.31     21.95 o 
   4  12  16        1.67      -12.46     21.14 o 
   5  12  16        3.14       13.99     22.78 o 
   1   1  17      223.82      194.86     10.10 o 
   2   1  17       19.09       12.00      7.15 o 
   3   1  17      103.14       90.75      9.91 o 
   4   1  17      115.73      112.75     11.19 o 
   5   1  17       36.13       34.57      9.70 o 
   6   1  17       44.86       17.59     10.19 o 
   7   1  17      516.97      493.97     19.65 o 
   8   1  17        1.61       -4.90     10.76 o 
   9   1  17       11.71       19.09     12.22 o 
  10   1  17        0.00      -14.37     14.37 o 
  11   1  17       20.42      -16.37     16.37 o 
  12   1  17        0.01       13.38     18.24 o 
  13   1  17       17.35       16.94     21.54 o 
   0   2  17     1333.03     1295.90     28.19 o 
   1   2  17       69.08       91.22      8.88 o 
   2   2  17     2006.50     1849.53     28.80 o 
   3   2  17       41.90       48.41      8.93 o 
   4   2  17     1847.30     1974.19     32.07 o 
   5   2  17      141.29      137.48     12.87 o 
   6   2  17      451.76      477.50     19.47 o 
   7   2  17       10.74       12.68     10.91 o 
   8   2  17      137.48      144.00     14.79 o 
   9   2  17        4.51        2.45     12.01 o 
  10   2  17      530.10      570.42     42.52 o 
  11   2  17        3.24        2.35     14.27 o 
  12   2  17      114.62      146.14     20.51 o 
  13   2  17        3.12      -10.67     23.69 o 
   1   3  17        1.45       -5.29      7.13 o 
   2   3  17       39.39       23.96      9.15 o 
   3   3  17      238.30      282.73     21.19 o 
   4   3  17      211.36      214.28     13.52 o 
   5   3  17      632.76      655.90     21.88 o 
   6   3  17       52.32       59.21     12.01 o 
   7   3  17        0.65        4.84     11.20 o 
   8   3  17       51.42       30.86     12.89 o 
   9   3  17      350.88      320.55     20.80 o 
  10   3  17        5.73       13.91     13.88 o 
  11   3  17       28.68       38.16     16.38 o 
  12   3  17        2.81        0.31     15.58 o 
  13   3  17        2.53       -0.03     20.69 o 
   0   4  17     1036.51     1041.84     28.35 o 
   1   4  17       64.34       73.98      8.57 o 
   2   4  17      804.79      783.42     20.06 o 
   3   4  17      144.84      135.36     12.39 o 
   4   4  17      274.65      331.75     15.79 o 
   5   4  17      106.84      102.27     11.75 o 
   6   4  17      545.63      588.43     22.21 o 
   7   4  17      110.85       56.58     13.56 o 
   8   4  17      148.71      169.03     18.69 o 
   9   4  17       17.53        7.36     14.93 o 
  10   4  17        4.87       38.61     14.80 o 
  11   4  17        2.62        5.15     15.05 o 
  12   4  17      138.67      213.25     21.82 o 
   1   5  17        0.21       -6.60      8.43 o 
   2   5  17      159.50      145.85     12.65 o 
   3   5  17        5.58        1.89      9.40 o 
   4   5  17       30.73       42.94     10.53 o 
   5   5  17       88.86      121.78     13.04 o 
   6   5  17       89.50      124.01     14.06 o 
   7   5  17       13.70       44.20     13.59 o 
   8   5  17       23.68        8.43     13.37 o 
   9   5  17       28.43       29.64     13.94 o 
  10   5  17        3.51       -8.50     13.74 o 
  11   5  17       56.02       74.56     17.33 o 
  12   5  17        1.96       17.55     21.39 o 
   0   6  17        1.27        7.42     13.26 o 
   1   6  17        1.96       -3.57     10.10 o 
   2   6  17      176.92      237.86     15.75 o 
   3   6  17       74.34       80.96     12.51 o 
   4   6  17        5.42       -8.68     10.65 o 
   5   6  17       10.60        3.00     11.00 o 
   6   6  17        8.66        5.55     11.82 o 
   7   6  17      252.81      275.79     22.62 o 
   8   6  17       75.24       72.87     20.32 o 
   9   6  17        1.04       17.13     14.23 o 
  10   6  17        0.18       24.77     15.49 o 
  11   6  17        1.48       -2.58     16.02 o 
   1   7  17        0.02      -10.37     10.37 o 
   2   7  17       32.66       36.79     12.64 o 
   3   7  17        1.75      -10.01     11.62 o 
   4   7  17      129.29      123.84     15.32 o 
   5   7  17       41.94       29.59     14.40 o 
   6   7  17       76.95       45.72     15.99 o 
   7   7  17       25.88       22.53     14.70 o 
   8   7  17        2.17        5.81     14.59 o 
   9   7  17       22.10       15.33     18.71 o 
  10   7  17        2.73        2.61     16.15 o 
  11   7  17        1.73       36.58     21.66 o 
   0   8  17      107.56       75.00     21.19 o 
   1   8  17        2.59        9.26     12.02 o 
   2   8  17        0.06       -2.46     12.46 o 
   3   8  17        0.10       -9.97     12.43 o 
   4   8  17       19.81       40.67     15.66 o 
   5   8  17        4.99        2.22     14.87 o 
   6   8  17       54.23       31.94     17.18 o 
   7   8  17        9.69       10.06     16.51 o 
   8   8  17        1.15       -4.35     16.20 o 
   9   8  17        1.94       -4.26     16.29 o 
  10   8  17        9.30       37.21     20.89 o 
   1   9  17      188.20      203.47     18.63 o 
   2   9  17        0.71      -12.61     13.21 o 
   3   9  17       90.94       90.36     17.72 o 
   4   9  17      109.11      113.94     19.04 o 
   5   9  17       21.86       24.81     16.40 o 
   6   9  17        0.57      -11.56     16.60 o 
   7   9  17       13.18       -1.83     17.70 o 
   8   9  17        6.27       27.38     20.32 o 
   9   9  17        8.67       18.69     25.54 o 
   0  10  17       65.05       46.92     23.09 o 
   1  10  17       21.25      -14.50     14.50 o 
   2  10  17        8.12       31.42     19.25 o 
   3  10  17        0.01      -16.27     16.27 o 
   4  10  17        5.97      -16.44     16.44 o 
   5  10  17        0.03        5.28     17.52 o 
   6  10  17        0.98        6.45     18.36 o 
   7  10  17        2.59       -7.23     19.32 o 
   8  10  17        2.47      -21.51     21.51 o 
   1  11  17        5.49      -15.80     15.80 o 
   2  11  17        1.41      -18.47     18.47 o 
   3  11  17       18.28       -7.64     19.81 o 
   4  11  17        2.99        4.00     18.95 o 
   5  11  17        8.29       11.51     19.67 o 
   6  11  17        7.46        1.42     20.03 o 
   0  12  17       90.89       48.79     29.06 o 
   1  12  17        0.62      -15.98     18.76 o 
   2  12  17       99.69       46.22     24.05 o 
   3  12  17        2.83       27.51     25.69 o 
   4  12  17       60.49       34.15     24.18 o 
   0   0  18     1803.64     1875.38     59.02 o 
   1   0  18        5.16       -2.29     10.78 o 
   2   0  18     3560.62     3602.41     67.83 o 
   3   0  18        2.55      -12.43     12.43 o 
   4   0  18      549.18      535.94     24.24 o 
   5   0  18      221.78      238.45     22.05 o 
   6   0  18       11.58       19.26     14.20 o 
   7   0  18      193.58      250.02     30.44 o 
   8   0  18      531.49      618.67     45.87 o 
   9   0  18      242.97      160.14     29.19 o 
  10   0  18       15.07      -10.59     21.77 o 
  11   0  18       19.18       -6.09     24.08 o 
  12   0  18        3.48      -11.61     26.89 o 
  13   0  18        2.90       11.33     35.99 o 
   1   1  18     2034.59     1955.39     28.93 o 
   2   1  18     1080.06     1020.77     21.93 o 
   3   1  18     6778.33     6647.44     75.28 o 
   4   1  18        5.80        6.89      8.87 o 
   5   1  18      983.57      973.41     24.46 o 
   6   1  18        8.06       -0.95      9.71 o 
   7   1  18      750.51      751.94     31.67 o 
   8   1  18       37.68       54.72     12.82 o 
   9   1  18      888.27      936.17     32.27 o 
  10   1  18        0.87       -5.73     15.70 o 
  11   1  18       66.00       62.53     18.99 o 
  12   1  18        1.81       17.45     18.83 o 
  13   1  18       11.71       46.06     24.86 o 
   0   2  18       99.10      125.65     14.07 o 
   1   2  18       47.55       40.35      8.16 o 
   2   2  18      437.79      472.34     15.38 o 
   3   2  18      348.67      346.22     15.00 o 
   4   2  18      259.84      311.67     20.09 o 
   5   2  18        5.24       -2.26      9.58 o 
   6   2  18      211.13      249.35     21.12 o 
   7   2  18      289.84      270.77     19.88 o 
   8   2  18      324.69      300.04     18.54 o 
   9   2  18       93.02       83.83     14.86 o 
  10   2  18        0.98        3.29     14.03 o 
  11   2  18        3.90      -14.86     14.97 o 
  12   2  18       45.52       75.73     20.77 o 
  13   2  18       43.32        5.09     45.59 o 
   1   3  18        4.72        5.75      8.14 o 
   2   3  18        0.67       -8.61      8.61 o 
   3   3  18      196.80      215.09     13.83 o 
   4   3  18       49.38       56.12     10.69 o 
   5   3  18      506.06      535.78     20.77 o 
   6   3  18      105.85       99.36     13.43 o 
   7   3  18       88.83       94.88     13.77 o 
   8   3  18       66.49       83.18     14.72 o 
   9   3  18        0.05       -4.41     12.88 o 
  10   3  18       14.81       25.57     14.76 o 
  11   3  18       28.14       36.78     16.85 o 
  12   3  18       16.86       22.02     17.24 o 
   0   4  18        1.68       13.51     10.87 o 
   1   4  18       32.30       32.35      9.65 o 
   2   4  18        5.50        4.80      9.16 o 
   3   4  18        0.32       25.16      9.89 o 
   4   4  18        0.00        3.55      9.60 o 
   5   4  18       96.83       58.01     12.15 o 
   6   4  18        0.04      -10.73     10.79 o 
   7   4  18      342.05      357.17     21.65 o 
   8   4  18       11.10       26.71     13.29 o 
   9   4  18       54.58       65.48     15.08 o 
  10   4  18        0.21        9.82     14.56 o 
  11   4  18       57.91       51.19     17.15 o 
  12   4  18        2.80      -16.89     18.44 o 
   1   5  18      668.04      714.30     22.47 o 
   2   5  18        2.87        7.87     10.00 o 
   3   5  18      312.26      301.33     15.16 o 
   4   5  18       12.49       -0.13      9.96 o 
   5   5  18      761.61      804.74     36.08 o 
   6   5  18       20.99       10.54     12.63 o 
   7   5  18      325.37      346.97     21.20 o 
   8   5  18        2.05        1.50     13.57 o 
   9   5  18       96.28      113.48     16.94 o 
  10   5  18        3.89        6.32     14.55 o 
  11   5  18       42.89       30.70     16.77 o 
  12   5  18        0.34       16.79     22.15 o 
   0   6  18        3.87       21.16     15.68 o 
   1   6  18       46.40       42.87     12.48 o 
   2   6  18      502.39      492.50     20.76 o 
   3   6  18       11.81        4.62     11.54 o 
   4   6  18      282.54      334.53     18.26 o 
   5   6  18       17.47       28.35     12.26 o 
   6   6  18       68.36       64.27     15.00 o 
   7   6  18       14.55       10.73     13.39 o 
   8   6  18       12.74        9.13     14.39 o 
   9   6  18       28.00       21.11     15.55 o 
  10   6  18       11.09        3.80     16.16 o 
  11   6  18        9.09      -15.99     18.62 o 
   1   7  18       63.24       47.03     13.37 o 
   2   7  18        2.66        3.66     12.38 o 
   3   7  18       92.24       65.75     13.48 o 
   4   7  18      140.00      125.25     16.83 o 
   5   7  18        1.93        4.14     15.23 o 
   6   7  18        2.38        9.91     14.02 o 
   7   7  18        3.82        3.74     14.40 o 
   8   7  18       23.36       60.73     17.06 o 
   9   7  18       90.08       85.24     19.40 o 
  10   7  18       29.74       44.15     17.94 o 
   0   8  18        1.09      -16.68     17.69 o 
   1   8  18        4.79        3.09     13.95 o 
   2   8  18        1.05        7.85     13.03 o 
   3   8  18       22.55       24.24     14.79 o 
   4   8  18      118.99      117.63     19.57 o 
   5   8  18        0.00        4.89     15.32 o 
   6   8  18       75.41       81.54     18.75 o 
   7   8  18       25.27       61.92     20.26 o 
   8   8  18        3.64        7.44     19.20 o 
   9   8  18       57.09       58.56     19.52 o 
  10   8  18       23.98       59.14     21.31 o 
   1   9  18       28.00       41.68     16.56 o 
   2   9  18       62.93       88.45     17.28 o 
   3   9  18       84.78       98.37     18.39 o 
   4   9  18       30.07       18.52     16.48 o 
   5   9  18       14.40        0.87     16.29 o 
   6   9  18        6.15       10.85     17.93 o 
   7   9  18       58.93       76.57     20.75 o 
   8   9  18        9.72      -12.74     19.60 o 
   9   9  18       12.80       14.33     27.22 o 
   0  10  18        4.71        3.73     21.45 o 
   1  10  18       11.39      -12.59     17.16 o 
   2  10  18        1.92        7.84     18.96 o 
   3  10  18        8.15       13.46     18.08 o 
   4  10  18        0.24       -4.94     16.92 o 
   5  10  18       12.06       25.01     18.76 o 
   6  10  18        6.45       -8.46     19.59 o 
   7  10  18       18.92      -12.66     19.91 o 
   1  11  18        3.82      -15.38     20.12 o 
   2  11  18        0.00      -13.05     19.16 o 
   3  11  18       12.21        0.12     20.06 o 
   4  11  18        0.14       -7.17     19.61 o 
   5  11  18       12.89       29.98     20.91 o 
   6  11  18        0.00        1.41     20.61 o 
   0  12  18        3.03       -8.55     28.02 o 
   1  12  18       18.21       22.91     22.51 o 
   2  12  18        0.04      -22.00     22.00 o 
   3  12  18        0.61       18.28     24.33 o 
   1   1  19      417.22      425.30     14.86 o 
   2   1  19       86.34       66.64      9.75 o 
   3   1  19       94.03      129.59     11.76 o 
   4   1  19      108.67       79.52     11.09 o 
   5   1  19       99.88       80.62     12.68 o 
   6   1  19       88.05      111.30     13.64 o 
   7   1  19      336.95      394.66     21.79 o 
   8   1  19        4.58        2.25     12.69 o 
   9   1  19       50.59       77.99     16.10 o 
  10   1  19       27.07        5.26     16.15 o 
  11   1  19        1.13      -11.24     16.62 o 
  12   1  19       44.36       59.13     20.61 o 
   0   2  19     1210.87     1127.70     36.27 o 
   1   2  19     1085.82     1059.71     22.41 o 
   2   2  19      511.38      487.31     16.02 o 
   3   2  19       88.36       74.32     10.31 o 
   4   2  19        4.19       12.70     10.52 o 
   5   2  19      145.78      141.02     13.48 o 
   6   2  19      104.74      151.35     14.30 o 
   7   2  19       60.29       57.27     15.58 o 
   8   2  19        0.03       -5.25     12.18 o 
   9   2  19        0.06       17.41     13.71 o 
  10   2  19        0.80       18.80     14.69 o 
  11   2  19        6.11        6.90     17.17 o 
  12   2  19        5.49       12.80     19.07 o 
   1   3  19       10.72        6.27      9.10 o 
   2   3  19      148.23      157.75     13.04 o 
   3   3  19      169.88      134.05     12.74 o 
   4   3  19      149.09      162.95     14.35 o 
   5   3  19      429.88      486.85     19.92 o 
   6   3  19        0.47       -2.10     10.96 o 
   7   3  19       15.28       24.04     12.40 o 
   8   3  19       37.01       46.39     14.31 o 
   9   3  19        2.52      -10.93     13.10 o 
  10   3  19       18.70       13.59     15.20 o 
  11   3  19      123.70      159.82     23.67 o 
  12   3  19        1.51      -14.51     20.60 o 
   0   4  19      438.08      439.40     25.58 o 
   1   4  19        0.18        1.61     10.02 o 
   2   4  19      390.94      385.01     17.79 o 
   3   4  19       19.41       -4.31     10.03 o 
   4   4  19      315.56      347.32     17.40 o 
   5   4  19        1.81      -10.44     10.44 o 
   6   4  19        5.78       -7.87     12.09 o 
   7   4  19       30.23        0.44     12.44 o 
   8   4  19        6.29       19.40     13.74 o 
   9   4  19        1.28        5.93     14.16 o 
  10   4  19       27.02       30.61     15.90 o 
  11   4  19       15.37        6.70     16.26 o 
  12   4  19        5.46       49.57     22.70 o 
   1   5  19       32.29       39.39     11.52 o 
   2   5  19        1.83       -6.25     10.36 o 
   3   5  19       53.32       68.32     12.57 o 
   4   5  19      448.54      496.16     21.57 o 
   5   5  19        0.99       -7.66     10.78 o 
   6   5  19       42.41       40.80     13.25 o 
   7   5  19       25.85       17.41     13.55 o 
   8   5  19        1.37       -4.13     14.12 o 
   9   5  19        5.15        7.57     15.17 o 
  10   5  19       41.60       35.24     16.04 o 
  11   5  19        0.48       11.57     16.21 o 
   0   6  19      152.58      168.04     27.89 o 
   1   6  19        0.16      -10.86     10.86 o 
   2   6  19      334.58      355.46     18.77 o 
   3   6  19        6.86        3.38     11.93 o 
   4   6  19      318.55      375.96     21.93 o 
   5   6  19        9.16       13.85     13.19 o 
   6   6  19      100.64      102.48     16.04 o 
   7   6  19        9.60      -13.41     13.41 o 
   8   6  19       68.36       83.91     16.76 o 
   9   6  19        0.35       -9.95     15.51 o 
  10   6  19       96.31      113.20     19.07 o 
  11   6  19        2.28       20.55     20.26 o 
   1   7  19       31.27        7.32     13.35 o 
   2   7  19      118.20      108.18     15.35 o 
   3   7  19      144.37      166.67     17.97 o 
   4   7  19        6.82       24.37     14.55 o 
   5   7  19       18.71       29.29     18.68 o 
   6   7  19        1.16       -1.15     16.21 o 
   7   7  19      108.42      118.32     20.40 o 
   8   7  19       12.48       15.45     16.05 o 
   9   7  19       36.03       15.30     16.34 o 
  10   7  19        0.05       -3.63     18.60 o 
   0   8  19      141.13      168.21     27.40 o 
   1   8  19        0.85       -8.85     14.71 o 
   2   8  19      246.25      252.71     20.23 o 
   3   8  19       11.63       -4.19     14.37 o 
   4   8  19      173.98      176.17     21.00 o 
   5   8  19       11.86       -0.76     16.64 o 
   6   8  19       79.87       82.15     19.36 o 
   7   8  19        1.42        8.32     22.82 o 
   8   8  19       30.19       12.77     21.80 o 
   9   8  19        2.98       -5.33     19.21 o 
   1   9  19        0.23      -15.37     15.37 o 
   2   9  19        4.45       -0.76     16.65 o 
   3   9  19        3.27       -9.08     16.40 o 
   4   9  19        1.88      -15.81     15.81 o 
   5   9  19       17.87       20.14     17.46 o 
   6   9  19       19.56       15.71     20.93 o 
   7   9  19        2.28        0.33     20.09 o 
   8   9  19        1.42        7.20     22.84 o 
   0  10  19       10.63       13.23     24.73 o 
   1  10  19        2.24      -16.03     16.84 o 
   2  10  19       16.57      -18.37     18.37 o 
   3  10  19        0.59        9.13     18.16 o 
   4  10  19       25.93       17.23     22.98 o 
   5  10  19       20.02       44.27     20.44 o 
   6  10  19       10.14       -4.80     20.98 o 
   7  10  19        0.51        0.36     21.59 o 
   1  11  19       32.43        9.40     20.99 o 
   2  11  19       17.56       51.63     22.83 o 
   3  11  19       41.78       56.34     23.34 o 
   4  11  19       26.25       43.26     22.01 o 
   5  11  19       27.23       39.57     21.58 o 
   0  12  19        0.04       -9.80     34.69 o 
   1  12  19        1.39        1.13     24.73 o 
   0   0  20      354.45      320.61     31.59 o 
   1   0  20      577.45      620.35     29.00 o 
   2   0  20     1624.41     1733.88     44.35 o 
   3   0  20       46.35       40.75     15.15 o 
   4   0  20      763.29      760.35     32.04 o 
   5   0  20      590.83      529.15     28.00 o 
   6   0  20        5.64      -13.65     13.98 o 
   7   0  20       40.46        6.13     16.19 o 
   8   0  20       40.57       40.45     20.11 o 
   9   0  20        0.35       19.45     21.02 o 
  10   0  20      292.03      230.81     54.58 o 
  11   0  20       26.32       22.34     36.40 o 
  12   0  20       15.14       45.25     35.73 o 
   1   1  20      377.88      401.67     15.08 o 
   2   1  20      124.34      139.53     12.09 o 
   3   1  20     1602.03     1576.40     29.76 o 
   4   1  20       66.74       71.10     11.82 o 
   5   1  20       12.53        2.20     10.62 o 
   6   1  20       12.59       24.15     12.24 o 
   7   1  20       39.25       37.64     12.93 o 
   8   1  20       18.72        9.50     14.07 o 
   9   1  20      132.09      156.93     22.43 o 
  10   1  20        0.90       17.12     17.40 o 
  11   1  20        5.23       29.35     19.63 o 
  12   1  20       20.06       16.05     28.85 o 
   0   2  20        0.09        7.48     13.22 o 
   1   2  20      115.06      134.64     11.79 o 
   2   2  20     1636.69     1684.21     30.40 o 
   3   2  20      138.42      162.55     13.22 o 
   4   2  20      708.11      703.83     22.55 o 
   5   2  20        1.08        3.60     10.86 o 
   6   2  20       16.53       16.78     11.63 o 
   7   2  20       13.76        5.69     12.18 o 
   8   2  20      426.92      422.24     25.24 o 
   9   2  20       46.14       51.98     15.17 o 
  10   2  20       20.76       20.40     15.20 o 
  11   2  20       21.85        2.60     18.28 o 
  12   2  20       46.94       53.66     25.37 o 
   1   3  20      241.02      245.79     14.36 o 
   2   3  20       36.65       22.69     10.21 o 
   3   3  20        1.94       -0.39     10.25 o 
   4   3  20      148.46      135.39     13.89 o 
   5   3  20        5.34        5.50     10.70 o 
   6   3  20       12.81        5.84     12.34 o 
   7   3  20       46.18       23.97     13.19 o 
   8   3  20       15.27       12.63     13.91 o 
   9   3  20       47.83       21.46     14.39 o 
  10   3  20        0.99       -0.93     14.80 o 
  11   3  20        0.56       -6.74     16.79 o 
  12   3  20        1.37       -7.54     23.38 o 
   0   4  20      168.86      145.68     32.38 o 
   1   4  20       61.36       50.36     11.42 o 
   2   4  20     1117.76     1167.02     34.79 o 
   3   4  20        1.47        6.27     10.69 o 
   4   4  20      350.82      408.47     19.86 o 
   5   4  20      111.31      112.74     14.42 o 
   6   4  20       59.76       74.64     14.23 o 
   7   4  20        0.35        7.55     13.22 o 
   8   4  20      206.40      160.99     17.86 o 
   9   4  20       25.72       36.14     15.97 o 
  10   4  20      109.29      127.03     19.36 o 
  11   4  20        2.57       -7.44     17.60 o 
   1   5  20      181.81      157.32     15.15 o 
   2   5  20        1.63       17.45     11.47 o 
   3   5  20       16.91       32.36     12.24 o 
   4   5  20      320.84      340.10     25.71 o 
   5   5  20       52.86       29.19     15.30 o 
   6   5  20       31.51       36.25     14.45 o 
   7   5  20        0.25      -13.49     13.49 o 
   8   5  20        7.08       11.69     15.15 o 
   9   5  20        5.39      -15.02     15.02 o 
  10   5  20       16.31       27.31     16.01 o 
  11   5  20        5.71       31.43     20.69 o 
   0   6  20      437.60      475.52     54.62 o 
   1   6  20        7.61       13.81     12.82 o 
   2   6  20      115.61      123.52     14.33 o 
   3   6  20       27.05       26.32     12.90 o 
   4   6  20      274.51      385.69     40.41 o 
   5   6  20       42.98       28.86     14.05 o 
   6   6  20      222.62      265.39     22.63 o 
   7   6  20       36.45       28.81     15.43 o 
   8   6  20        8.38       17.23     15.33 o 
   9   6  20        9.56       33.62     16.68 o 
  10   6  20       44.05       43.73     18.00 o 
   1   7  20       23.25       15.81     13.70 o 
   2   7  20        0.01      -12.56     12.56 o 
   3   7  20        3.64      -13.16     13.16 o 
   4   7  20       11.53        5.53     14.98 o 
   5   7  20        5.80        9.45     15.65 o 
   6   7  20       10.37      -17.33     17.57 o 
   7   7  20        0.09        3.39     17.57 o 
   8   7  20        5.72       16.19     17.33 o 
   9   7  20        0.00      -16.12     16.12 o 
  10   7  20        0.73        0.66     20.33 o 
   0   8  20      354.17      310.04     37.76 o 
   1   8  20       15.75        7.98     15.59 o 
   2   8  20      188.95      236.93     21.96 o 
   3   8  20       53.23       50.79     16.66 o 
   4   8  20        0.77      -15.57     15.96 o 
   5   8  20       21.15        9.25     17.03 o 
   6   8  20       34.37       16.23     21.01 o 
   7   8  20       13.53       26.84     22.34 o 
   8   8  20       36.39       58.94     22.19 o 
   9   8  20       13.81       -0.32     24.15 o 
   1   9  20       71.75       43.10     18.32 o 
   2   9  20        3.94       29.83     17.61 o 
   3   9  20       73.52       69.09     19.66 o 
   4   9  20        0.16       -7.51     16.55 o 
   5   9  20       34.05       52.25     19.54 o 
   6   9  20       28.30       33.72     19.38 o 
   7   9  20        5.27      -14.91     21.04 o 
   8   9  20        8.49       -9.21     25.18 o 
   0  10  20       68.78       57.28     48.53 o 
   1  10  20        3.52      -19.24     19.24 o 
   2  10  20       40.02       13.54     21.12 o 
   3  10  20        1.36      -19.65     19.65 o 
   4  10  20       39.63       24.55     20.46 o 
   5  10  20       15.73      -18.41     18.41 o 
   6  10  20       18.08       20.47     21.15 o 
   1  11  20       71.86       30.39     39.52 o 
   2  11  20        0.27       13.65     21.76 o 
   3  11  20        3.53      -21.66     21.66 o 
   4  11  20        0.01        0.94     23.00 o 
   1   1  21      185.46      228.92     15.01 o 
   2   1  21       34.82       28.69     11.36 o 
   3   1  21     3618.26     3635.45     51.98 o 
   4   1  21        7.59       -4.47     10.54 o 
   5   1  21      236.07      248.36     16.25 o 
   6   1  21        4.30       16.96     11.90 o 
   7   1  21      137.45      147.66     17.16 o 
   8   1  21      110.04       97.75     17.31 o 
   9   1  21      184.15      115.16     20.60 o 
  10   1  21       27.09        2.61     18.07 o 
  11   1  21       32.26       37.63     19.61 o 
  12   1  21        0.81        6.75     24.48 o 
   0   2  21      459.03      502.82     27.14 o 
   1   2  21        0.06       -9.65      9.99 o 
   2   2  21      214.66      236.31     14.52 o 
   3   2  21        0.47       -9.86      9.86 o 
   4   2  21        0.34        1.93     10.47 o 
   5   2  21       22.89       11.69     11.25 o 
   6   2  21        9.77        7.25     11.63 o 
   7   2  21       94.85       97.12     15.07 o 
   8   2  21       17.05       36.89     14.29 o 
   9   2  21       59.15       65.56     15.83 o 
  10   2  21       21.25       59.04     18.53 o 
  11   2  21       43.99       46.36     21.02 o 
  12   2  21       11.74        2.38     44.10 o 
   1   3  21     1175.22     1182.21     29.94 o 
   2   3  21      328.05      325.83     16.35 o 
   3   3  21      372.31      426.24     19.00 o 
   4   3  21      207.08      193.78     15.38 o 
   5   3  21      286.91      351.75     18.64 o 
   6   3  21        8.20        1.76     12.24 o 
   7   3  21      172.79      186.45     17.58 o 
   8   3  21       10.52        8.57     13.84 o 
   9   3  21       85.42      116.87     18.45 o 
  10   3  21        4.91       12.98     16.37 o 
  11   3  21        6.00        7.29     22.25 o 
   0   4  21      566.68      559.45     37.19 o 
   1   4  21       33.86       31.18     13.17 o 
   2   4  21      269.54      221.21     18.63 o 
   3   4  21       75.29       92.66     13.37 o 
   4   4  21      163.76      172.18     15.79 o 
   5   4  21        1.45      -12.11     12.11 o 
   6   4  21       24.66       20.50     12.74 o 
   7   4  21       28.77       18.64     14.32 o 
   8   4  21       27.98        9.53     16.25 o 
   9   4  21        1.32       19.61     15.76 o 
  10   4  21       56.15       59.94     17.96 o 
  11   4  21        0.08       20.93     21.23 o 
   1   5  21       50.18       76.15     15.18 o 
   2   5  21      143.23      136.87     15.03 o 
   3   5  21       58.33       17.05     13.44 o 
   4   5  21      122.03      150.97     19.51 o 
   5   5  21        3.17       -9.39     13.75 o 
   6   5  21        8.47       24.66     14.16 o 
   7   5  21        8.03       24.90     14.96 o 
   8   5  21       22.96        5.94     15.83 o 
   9   5  21        1.32        3.89     16.38 o 
  10   5  21       37.64       45.14     17.39 o 
  11   5  21        0.26       33.44     53.27 o 
   0   6  21        4.00      -18.35     18.35 o 
   1   6  21       15.42       17.62     19.31 o 
   2   6  21      114.89      132.82     15.97 o 
   3   6  21      101.84      145.73     16.56 o 
   4   6  21       83.57       65.48     16.42 o 
   5   6  21       50.79       38.06     17.56 o 
   6   6  21       27.07       60.81     17.20 o 
   7   6  21       19.08        5.60     15.39 o 
   8   6  21       41.31       50.81     16.97 o 
   9   6  21       67.36       50.94     17.41 o 
  10   6  21       17.52       35.58     20.21 o 
   1   7  21      149.55      130.71     22.70 o 
   2   7  21       21.96        8.53     18.76 o 
   3   7  21      288.78      275.19     21.26 o 
   4   7  21        0.00        3.34     15.29 o 
   5   7  21      251.41      308.57     36.40 o 
   6   7  21        6.41       27.17     19.15 o 
   7   7  21      111.82      117.30     22.25 o 
   8   7  21        3.40      -17.38     17.38 o 
   9   7  21       42.95       48.81     19.84 o 
   0   8  21        1.68      -23.94     23.94 o 
   1   8  21        1.73      -17.88     17.88 o 
   2   8  21        3.57       19.99     17.29 o 
   3   8  21        0.34        3.91     19.95 o 
   4   8  21       23.10       -7.19     16.32 o 
   5   8  21       16.74       14.92     18.48 o 
   6   8  21        8.54       12.89     19.62 o 
   7   8  21        0.13      -15.08     20.59 o 
   8   8  21        0.04      -12.09     20.69 o 
   1   9  21       12.29       -8.25     21.82 o 
   2   9  21       10.60       10.34     24.02 o 
   3   9  21        4.82       10.17     23.15 o 
   4   9  21        9.59       -2.67     17.62 o 
   5   9  21        3.99       17.17     19.27 o 
   6   9  21       31.99       19.93     21.13 o 
   7   9  21        3.51       -9.89     22.49 o 
   0  10  21        8.97      -27.96     30.52 o 
   1  10  21        5.42        6.25     23.75 o 
   2  10  21        4.94      -16.34     20.02 o 
   3  10  21        3.95       33.68     21.98 o 
   4  10  21       12.63       15.64     20.73 o 
   5  10  21       33.38       57.96     21.08 o 
   1  11  21       39.01       25.15     28.06 o 
   2  11  21       14.33       10.27     23.28 o 
   3  11  21        6.11       19.00     24.05 o 
   0   0  22      116.07      112.29     26.73 o 
   1   0  22     2257.72     2345.96     75.10 o 
   2   0  22        2.88      -15.33     15.33 o 
   3   0  22        5.68       -3.34     14.83 o 
   4   0  22       23.90       18.66     15.77 o 
   5   0  22      473.83      465.29     31.02 o 
   6   0  22       63.68       37.29     22.97 o 
   7   0  22       64.11       48.20     32.68 o 
   8   0  22        0.27       25.74     21.68 o 
   9   0  22       29.57       53.15     27.57 o 
  10   0  22        3.92       48.19     27.63 o 
  11   0  22        0.81      -14.95     26.54 o 
   1   1  22        7.73       18.74     11.14 o 
   2   1  22      357.84      375.59     18.80 o 
   3   1  22        8.45       28.89     11.46 o 
   4   1  22      198.88      178.75     16.78 o 
   5   1  22       66.82       46.71     12.85 o 
   6   1  22       46.65       48.07     13.10 o 
   7   1  22      111.57      140.89     17.02 o 
   8   1  22        5.99       13.34     14.66 o 
   9   1  22       35.82       48.04     18.27 o 
  10   1  22       44.15       76.00     20.59 o 
  11   1  22       38.16       76.53     21.52 o 
   0   2  22       17.75       20.45     16.74 o 
   1   2  22      200.73      212.42     16.22 o 
   2   2  22      259.36      226.91     18.88 o 
   3   2  22       12.40       24.96     11.63 o 
   4   2  22      234.60      259.75     17.42 o 
   5   2  22        7.13       10.11     11.58 o 
   6   2  22       27.69       26.03     12.72 o 
   7   2  22       25.96       36.39     13.89 o 
   8   2  22       53.59       40.81     15.53 o 
   9   2  22        9.45       22.53     17.17 o 
  10   2  22        0.49      -18.22     18.22 o 
  11   2  22       16.78       -3.13     20.45 o 
   1   3  22      254.60      307.50     18.93 o 
   2   3  22       13.77        9.85     10.93 o 
   3   3  22      192.26      248.61     15.95 o 
   4   3  22        4.32        4.15     11.67 o 
   5   3  22      149.16      150.60     15.29 o 
   6   3  22        1.14       -0.87     12.98 o 
   7   3  22      202.55      211.63     18.66 o 
   8   3  22        1.26      -10.80     14.66 o 
   9   3  22       53.40       36.54     16.86 o 
  10   3  22        6.14        8.57     17.39 o 
  11   3  22        0.07       -4.41     23.54 o 
   0   4  22       14.59      -11.86     19.15 o 
   1   4  22       15.60        5.26     13.60 o 
   2   4  22       72.53       79.10     13.31 o 
   3   4  22        0.62       -9.06     11.91 o 
   4   4  22       58.55       52.31     13.61 o 
   5   4  22       20.16       29.30     13.32 o 
   6   4  22        9.35       17.55     13.78 o 
   7   4  22       25.20       30.14     15.28 o 
   8   4  22        8.91       43.16     16.16 o 
   9   4  22        0.24       -6.60     15.56 o 
  10   4  22        0.32       21.17     17.80 o 
  11   4  22        4.28      -36.81     36.81 o 
   1   5  22        1.07      -12.78     12.78 o 
   2   5  22        2.19        8.14     13.09 o 
   3   5  22      197.10      220.70     18.25 o 
   4   5  22        8.90       -5.74     16.27 o 
   5   5  22       35.40       31.35     15.19 o 
   6   5  22       46.08       68.34     16.53 o 
   7   5  22       48.45       99.31     24.88 o 
   8   5  22        4.66      -15.24     15.24 o 
   9   5  22       32.24       52.69     18.34 o 
  10   5  22        0.15       27.88     19.00 o 
   0   6  22       25.68       66.75     27.65 o 
   1   6  22        2.59       21.35     16.40 o 
   2   6  22       15.27        9.22     14.12 o 
   3   6  22        0.03        3.59     14.25 o 
   4   6  22        0.03       -6.96     14.99 o 
   5   6  22       26.41       13.40     17.42 o 
   6   6  22       10.32       -5.99     18.66 o 
   7   6  22        2.41      -15.40     15.40 o 
   8   6  22       21.42       47.93     17.91 o 
   9   6  22        3.72        9.21     17.37 o 
   1   7  22       44.46       81.37     19.02 o 
   2   7  22        1.56        2.26     16.26 o 
   3   7  22        0.22        7.21     16.47 o 
   4   7  22        1.95      -12.10     15.55 o 
   5   7  22        6.32       11.56     18.16 o 
   6   7  22       30.25        6.79     19.08 o 
   7   7  22       15.23       -3.66     19.28 o 
   8   7  22        1.50      -20.54     20.54 o 
   9   7  22       31.15       14.92     24.87 o 
   0   8  22       16.31      -15.62     27.03 o 
   1   8  22        2.40        0.37     19.50 o 
   2   8  22       44.86       42.47     18.47 o 
   3   8  22       12.47       25.51     17.46 o 
   4   8  22       67.15       91.33     20.40 o 
   5   8  22       13.94        0.14     19.96 o 
   6   8  22       14.40      -11.01     20.36 o 
   7   8  22        1.57       20.68     21.69 o 
   8   8  22        0.93       51.88     26.42 o 
   1   9  22       89.30       76.82     25.95 o 
   2   9  22        9.34       -6.04     22.82 o 
   3   9  22      128.79      113.01     24.60 o 
   4   9  22        0.02      -18.96     19.40 o 
   5   9  22       71.51       47.52     22.32 o 
   6   9  22       19.74       25.36     23.63 o 
   0  10  22       99.00       61.40     61.49 o 
   1  10  22        1.31       -9.99     27.34 o 
   2  10  22       44.46       31.16     24.95 o 
   3  10  22        1.69      -20.45     20.45 o 
   4  10  22       37.46       32.02     23.28 o 
   5  10  22        2.26        5.06     22.90 o 
   1  11  22       75.32       89.20     30.52 o 
   1   1  23      153.64      144.90     15.90 o 
   2   1  23       32.21       11.49     12.38 o 
   3   1  23     1946.31     1960.38     39.66 o 
   4   1  23        2.63        2.16     11.79 o 
   5   1  23      266.21      301.31     22.66 o 
   6   1  23       50.71       70.38     14.28 o 
   7   1  23      126.65       95.97     16.95 o 
   8   1  23       49.34       34.79     16.78 o 
   9   1  23       65.15       50.94     20.06 o 
  10   1  23        1.92       -0.69     19.81 o 
  11   1  23       15.56      -12.68     24.60 o 
   0   2  23      214.52      184.98     23.56 o 
   1   2  23        9.28       -0.16     11.99 o 
   2   2  23     1272.98     1356.16     42.73 o 
   3   2  23       21.90       12.69     12.01 o 
   4   2  23      562.39      567.86     23.15 o 
   5   2  23       33.89       14.91     12.78 o 
   6   2  23       65.11       59.90     15.87 o 
   7   2  23        7.95      -15.89     16.75 o 
   8   2  23       80.09       58.13     17.13 o 
   9   2  23        0.86       -2.79     17.11 o 
  10   2  23       37.34       18.02     20.36 o 
  11   2  23        0.19       11.48     24.67 o 
   1   3  23      204.64      188.09     21.13 o 
   2   3  23        3.29       -0.53     12.05 o 
   3   3  23        0.35        8.42     11.83 o 
   4   3  23       36.90       45.98     14.37 o 
   5   3  23       96.48       70.14     14.30 o 
   6   3  23        3.89      -11.73     13.21 o 
   7   3  23       30.26       46.10     15.29 o 
   8   3  23        8.41       31.30     16.20 o 
   9   3  23        2.20       14.88     16.17 o 
  10   3  23        8.01       36.46     18.16 o 
   0   4  23        7.90       35.08     20.95 o 
   1   4  23       83.67       74.68     19.52 o 
   2   4  23      206.24      165.29     17.81 o 
   3   4  23       29.35       18.74     13.05 o 
   4   4  23      280.22      322.79     19.66 o 
   5   4  23        2.67       -3.95     13.08 o 
   6   4  23        1.32       24.45     14.54 o 
   7   4  23       42.74       68.40     17.87 o 
   8   4  23        0.02       19.80     15.80 o 
   9   4  23       34.43       46.41     18.70 o 
  10   4  23       11.70       20.09     19.74 o 
   1   5  23      121.78      110.66     17.56 o 
   2   5  23       38.35       43.86     19.23 o 
   3   5  23      217.21      214.48     18.41 o 
   4   5  23       90.88       87.76     18.82 o 
   5   5  23       12.40       18.04     16.48 o 
   6   5  23        0.66      -12.86     14.53 o 
   7   5  23       21.26       12.36     16.08 o 
   8   5  23        0.18      -16.00     16.00 o 
   9   5  23       23.49       28.54     18.27 o 
  10   5  23        1.34      -10.63     23.65 o 
   0   6  23      324.08      267.22     31.80 o 
   1   6  23        1.24       29.43     15.65 o 
   2   6  23      340.57      404.43     29.74 o 
   3   6  23        6.79       24.17     17.51 o 
   4   6  23      141.94      158.93     21.21 o 
   5   6  23        3.38      -15.08     17.99 o 
   6   6  23      121.05      118.58     22.20 o 
   7   6  23       38.50       76.29     20.51 o 
   8   6  23       87.37       62.32     18.95 o 
   9   6  23       26.62       54.16     19.58 o 
   1   7  23        0.00       -6.25     17.90 o 
   2   7  23        7.48       27.60     23.07 o 
   3   7  23        0.19        8.62     20.95 o 
   4   7  23       28.03       -0.98     17.71 o 
   5   7  23        3.34      -18.46     18.46 o 
   6   7  23       12.65        0.87     19.95 o 
   7   7  23        0.33        0.00     20.83 o 
   8   7  23       17.08       33.77     22.43 o 
   0   8  23      180.13      202.00     34.35 o 
   1   8  23       10.52      -20.37     20.37 o 
   2   8  23      126.94       97.59     25.22 o 
   3   8  23        0.94       -3.73     19.30 o 
   4   8  23       95.60       65.30     21.53 o 
   5   8  23       16.31       -8.34     20.20 o 
   6   8  23       32.62       33.57     22.21 o 
   7   8  23        4.04      -21.37     21.37 o 
   1   9  23        3.67       -8.25     22.02 o 
   2   9  23        0.06      -14.23     22.54 o 
   3   9  23        8.69       -7.27     20.40 o 
   4   9  23        0.53        7.68     21.20 o 
   5   9  23       21.94       37.31     25.37 o 
   6   9  23        0.67      -23.45     23.45 o 
   0  10  23       47.74       36.36     40.70 o 
   1  10  23        0.32        1.21     25.09 o 
   2  10  23        2.12      -23.41     23.41 o 
   3  10  23        3.58        5.55     22.83 o 
   4  10  23        0.24       26.44     32.08 o 
   0   0  24      692.44      729.63     60.69 o 
   1   0  24       75.86       48.59     19.59 o 
   2   0  24        2.15        5.66     18.31 o 
   3   0  24       29.65       31.57     18.46 o 
   4   0  24        2.64       13.97     17.77 o 
   5   0  24        0.47        3.41     17.95 o 
   6   0  24      243.96      293.88     30.05 o 
   7   0  24       23.90       59.00     25.02 o 
   8   0  24        0.54      -23.63     23.63 o 
   9   0  24       30.35       28.71     32.05 o 
  10   0  24      106.03      127.46     34.83 o 
   1   1  24      129.71      149.62     16.69 o 
   2   1  24       83.47       80.03     19.42 o 
   3   1  24      368.04      451.88     22.21 o 
   4   1  24      252.93      277.85     18.36 o 
   5   1  24       16.37       26.79     13.21 o 
   6   1  24       16.49       34.73     14.47 o 
   7   1  24       28.35        9.85     15.06 o 
   8   1  24        0.03      -18.14     18.14 o 
   9   1  24       59.84       20.03     19.81 o 
  10   1  24        0.32       38.22     20.98 o 
   0   2  24       13.68       16.27     19.62 o 
   1   2  24      190.93      194.30     19.55 o 
   2   2  24       20.80        5.83     14.25 o 
   3   2  24       15.58       -8.62     13.46 o 
   4   2  24       66.66       57.78     13.93 o 
   5   2  24      107.51       80.70     14.91 o 
   6   2  24        4.22       18.41     14.59 o 
   7   2  24        8.07        9.36     15.16 o 
   8   2  24       18.62       13.14     17.81 o 
   9   2  24        3.06       23.03     18.88 o 
  10   2  24        2.37       15.40     20.85 o 
   1   3  24        4.50       26.63     15.23 o 
   2   3  24      109.36       78.54     16.85 o 
   3   3  24       82.27      109.21     15.87 o 
   4   3  24       32.92       12.92     13.18 o 
   5   3  24        1.04       -9.88     12.90 o 
   6   3  24       23.64       29.18     15.08 o 
   7   3  24        0.46        0.11     14.94 o 
   8   3  24        3.60       -5.06     15.93 o 
   9   3  24        0.79       -3.48     17.19 o 
  10   3  24        4.72       19.06     22.08 o 
   0   4  24       21.90        4.05     20.28 o 
   1   4  24       37.19       35.71     15.96 o 
   2   4  24      152.84      144.93     19.80 o 
   3   4  24       34.49       52.05     15.82 o 
   4   4  24       29.27        8.72     14.11 o 
   5   4  24       57.44       41.31     15.56 o 
   6   4  24        1.39      -13.39     14.33 o 
   7   4  24        1.76       -9.21     15.88 o 
   8   4  24       41.47       49.46     17.77 o 
   9   4  24       18.05        6.35     17.25 o 
  10   4  24       12.14       67.11     26.46 o 
   1   5  24      342.76      344.83     24.37 o 
   2   5  24        3.91       -8.64     15.79 o 
   3   5  24      123.59       98.02     22.07 o 
   4   5  24        7.30       21.77     19.18 o 
   5   5  24      253.76      291.13     22.85 o 
   6   5  24       22.13      -17.11     17.11 o 
   7   5  24      138.20      124.11     21.25 o 
   8   5  24        9.39       13.90     17.95 o 
   9   5  24       36.14       44.93     23.77 o 
   0   6  24      104.86      148.41     30.71 o 
   1   6  24       13.60        6.00     16.90 o 
   2   6  24       54.50       76.92     22.24 o 
   3   6  24        0.11      -18.27     18.27 o 
   4   6  24       17.28       25.33     18.30 o 
   5   6  24       26.62       29.04     20.31 o 
   6   6  24       30.68       42.04     20.65 o 
   7   6  24        0.55       21.77     19.82 o 
   8   6  24       37.51       49.54     20.86 o 
   1   7  24        0.06        1.76     18.90 o 
   2   7  24        1.65        6.04     21.82 o 
   3   7  24        0.00        9.10     21.96 o 
   4   7  24       17.36       12.74     22.52 o 
   5   7  24       13.25      -19.02     20.93 o 
   6   7  24       56.15       89.20     23.05 o 
   7   7  24        2.64       -7.81     21.55 o 
   8   7  24        6.24       36.08     45.71 o 
   0   8  24      175.12      101.00     51.94 o 
   1   8  24        2.62        2.58     21.98 o 
   2   8  24      107.59       80.27     26.28 o 
   3   8  24        7.97       -7.06     22.69 o 
   4   8  24       84.12       57.77     26.09 o 
   5   8  24        6.87        5.48     24.58 o 
   6   8  24       70.05       58.97     23.91 o 
   1   9  24       81.43       98.55     27.23 o 
   2   9  24        3.25       -1.96     23.76 o 
   3   9  24       44.04       85.15     28.18 o 
   4   9  24        3.58        1.99     22.97 o 
   5   9  24       53.41       86.92     29.75 o 
   0  10  24       11.89      -11.96     37.42 o 
   1  10  24        0.09       34.28     27.91 o 
   2  10  24        8.07       29.83     26.75 o 
   1   1  25       45.23       53.74     15.67 o 
   2   1  25       88.93       69.53     17.41 o 
   3   1  25       19.78       13.52     14.38 o 
   4   1  25       74.34       62.97     14.61 o 
   5   1  25        4.86        2.02     13.80 o 
   6   1  25       16.84       26.71     15.88 o 
   7   1  25       12.14       19.02     18.22 o 
   8   1  25        3.06      -17.48     17.48 o 
   9   1  25        5.32       13.32     19.81 o 
  10   1  25        5.64       40.18     23.03 o 
   0   2  25       18.65      -16.99     19.45 o 
   1   2  25       58.60       33.28     18.55 o 
   2   2  25       17.22      -11.07     14.59 o 
   3   2  25        0.06       -1.59     14.35 o 
   4   2  25        0.28        1.08     13.25 o 
   5   2  25       15.18        1.40     14.05 o 
   6   2  25        0.07      -12.91     15.51 o 
   7   2  25        5.48       14.41     17.42 o 
   8   2  25        1.19       -4.03     17.89 o 
   9   2  25        0.86        0.87     19.46 o 
  10   2  25        7.42       12.29     23.01 o 
   1   3  25       10.48      -18.13     18.13 o 
   2   3  25        4.56        3.95     16.06 o 
   3   3  25      289.18      225.54     20.06 o 
   4   3  25        1.34       10.16     14.44 o 
   5   3  25       55.64       27.94     16.01 o 
   6   3  25       88.66       70.52     17.75 o 
   7   3  25        5.69        0.59     16.45 o 
   8   3  25       18.32        7.28     18.18 o 
   9   3  25       41.35       53.93     20.61 o 
   0   4  25        2.25       18.76     24.01 o 
   1   4  25       16.39        8.20     15.92 o 
   2   4  25      123.41       63.56     20.03 o 
   3   4  25        7.31      -17.03     17.03 o 
   4   4  25      238.93      267.84     21.46 o 
   5   4  25        3.99      -14.03     14.03 o 
   6   4  25        1.31        7.45     16.79 o 
   7   4  25       34.05       63.19     18.39 o 
   8   4  25        0.50       -0.28     17.75 o 
   9   4  25        4.33       19.69     19.11 o 
   1   5  25      228.73      259.93     28.42 o 
   2   5  25       30.10       24.62     18.72 o 
   3   5  25       57.75       51.71     22.55 o 
   4   5  25       49.24       26.06     19.80 o 
   5   5  25      144.50      120.42     21.74 o 
   6   5  25       40.76       53.62     19.19 o 
   7   5  25      129.32      110.94     21.88 o 
   8   5  25        6.55      -13.18     17.53 o 
   0   6  25       92.29       77.48     31.30 o 
   1   6  25       12.50        0.42     19.84 o 
   2   6  25        5.15       -1.10     19.24 o 
   3   6  25        1.88       28.18     26.02 o 
   4   6  25        0.49       15.10     21.68 o 
   5   6  25       12.53        4.84     20.09 o 
   6   6  25        3.92      -19.59     19.59 o 
   7   6  25        0.47        5.14     21.63 o 
   8   6  25        5.98       34.66     23.71 o 
   1   7  25      222.43      284.14     42.17 o 
   2   7  25        0.08       -9.01     19.95 o 
   3   7  25      338.45      318.78     36.76 o 
   4   7  25        0.91        6.27     23.45 o 
   5   7  25      100.39      109.87     28.17 o 
   6   7  25        0.05        7.58     21.10 o 
   7   7  25      101.96      118.32     26.17 o 
   0   8  25       21.18       18.30     33.39 o 
   1   8  25        1.73       -1.95     22.50 o 
   2   8  25       21.05       31.58     23.96 o 
   3   8  25        3.08       -6.60     24.90 o 
   4   8  25       17.17       -1.44     30.40 o 
   5   8  25        0.45      -23.89     24.74 o 
   6   8  25       12.17      -38.35     38.35 o 
   1   9  25        1.05        0.92     24.58 o 
   2   9  25        8.26      -21.58     25.02 o 
   3   9  25       57.69       47.62     28.12 o 
   4   9  25        6.90      -21.45     30.07 o 
   0   0  26       45.67      -25.34     30.47 o 
   1   0  26        6.66        8.43     23.53 o 
   2   0  26     1076.72     1101.09     47.67 o 
   3   0  26       57.28       43.65     23.92 o 
   4   0  26      445.08      433.57     38.05 o 
   5   0  26        2.31      -14.37     21.87 o 
   6   0  26       77.46      122.78     30.33 o 
   7   0  26        8.20       23.58     27.34 o 
   8   0  26      193.38      194.97     35.27 o 
   9   0  26        3.36      -16.08     28.79 o 
   1   1  26        4.01      -14.69     14.69 o 
   2   1  26        9.93       -4.93     14.64 o 
   3   1  26       28.58       34.38     16.05 o 
   4   1  26        1.16       -1.59     16.20 o 
   5   1  26      106.94       64.64     17.50 o 
   6   1  26       50.07       44.32     18.06 o 
   7   1  26       80.43       82.57     26.50 o 
   8   1  26       16.77       28.44     19.95 o 
   9   1  26       17.62        7.17     19.95 o 
   0   2  26       18.97       24.05     26.97 o 
   1   2  26        7.84       11.49     17.42 o 
   2   2  26        0.40      -12.09     15.69 o 
   3   2  26        7.26      -16.86     16.86 o 
   4   2  26       22.88       16.79     18.26 o 
   5   2  26       95.78      107.59     21.14 o 
   6   2  26       13.89       45.18     17.43 o 
   7   2  26       19.91       28.73     18.75 o 
   8   2  26        9.52       12.50     20.09 o 
   9   2  26        0.14       41.83     21.94 o 
   1   3  26        1.76        3.35     19.62 o 
   2   3  26       49.33       72.20     21.51 o 
   3   3  26       46.96       74.33     20.01 o 
   4   3  26       14.65       29.00     17.59 o 
   5   3  26        0.08      -12.50     16.77 o 
   6   3  26       25.72       10.23     17.87 o 
   7   3  26        4.34       -5.62     17.43 o 
   8   3  26        0.49       -0.72     18.64 o 
   9   3  26        2.30       12.30     21.97 o 
   0   4  26      593.48      649.87     52.39 o 
   1   4  26        0.00       -1.77     19.56 o 
   2   4  26      158.02      158.96     34.24 o 
   3   4  26        1.07        0.26     21.82 o 
   4   4  26      156.83      207.65     29.33 o 
   5   4  26        6.62       17.67     17.11 o 
   6   4  26      225.23      266.39     24.48 o 
   7   4  26       49.98       28.12     18.68 o 
   8   4  26        9.14       11.88     18.94 o 
   1   5  26       77.92      109.74     27.93 o 
   2   5  26        0.14       -3.02     22.84 o 
   3   5  26        0.15      -24.50     24.50 o 
   4   5  26       56.87       33.87     26.56 o 
   5   5  26       76.62       77.95     21.10 o 
   6   5  26        1.09      -11.35     19.98 o 
   7   5  26       60.84       52.17     24.11 o 
   8   5  26       16.96       21.08     20.27 o 
   0   6  26       24.69       60.71     31.60 o 
   1   6  26       28.52       13.42     25.64 o 
   2   6  26       68.62       21.66     22.79 o 
   3   6  26        4.10      -11.08     25.49 o 
   4   6  26       89.79       91.78     34.54 o 
   5   6  26       23.13        0.15     24.21 o 
   6   6  26        0.57       -2.48     20.74 o 
   7   6  26       31.51       65.00     24.22 o 
   1   7  26       32.98       46.52     23.73 o 
   2   7  26        1.68      -12.00     23.62 o 
   3   7  26        4.50      -27.37     27.37 o 
   4   7  26        2.29        7.02     28.51 o 
   5   7  26        3.30       -1.61     24.88 o 
   6   7  26        3.87       -0.24     23.29 o 
   0   8  26       27.38       39.46     37.76 o 
   1   8  26        0.01       -4.91     23.19 o 
   2   8  26       20.72       19.31     24.88 o 
   3   8  26        1.79       18.84     32.61 o 
   4   8  26       16.81       31.03     31.18 o 
   5   8  26       18.77        0.65     44.31 o 
   1   9  26       20.70       16.41     26.20 o 
   2   9  26       10.40      -21.00     25.79 o 
   1   1  27       10.02       33.86     21.37 o 
   2   1  27        0.70       -7.77     18.53 o 
   3   1  27       28.53       18.95     18.30 o 
   4   1  27        0.06      -12.48     20.99 o 
   5   1  27       83.03       84.73     23.67 o 
   6   1  27       10.87       25.70     18.80 o 
   7   1  27        0.19       -9.94     19.14 o 
   8   1  27        6.21      -14.80     21.97 o 
   9   1  27        5.13      -20.71     20.71 o 
   0   2  27       42.39       17.51     44.25 o 
   1   2  27        3.00        0.85     21.59 o 
   2   2  27       70.60       72.77     23.05 o 
   3   2  27       18.09       15.95     18.34 o 
   4   2  27      112.61       61.82     23.35 o 
   5   2  27       22.20       17.72     20.07 o 
   6   2  27       39.67       10.31     18.83 o 
   7   2  27        9.65       11.56     19.45 o 
   8   2  27        9.61      -14.47     20.51 o 
   9   2  27        4.26       46.72     42.77 o 
   1   3  27       40.35       35.14     26.53 o 
   2   3  27        0.35        9.31     24.41 o 
   3   3  27       12.95       -8.16     22.30 o 
   4   3  27       10.01      -17.38     18.86 o 
   5   3  27       11.20      -12.87     19.93 o 
   6   3  27       49.51       36.85     19.88 o 
   7   3  27       62.29       77.92     20.85 o 
   8   3  27        1.78        0.81     19.88 o 
   0   4  27        4.33      -28.87     28.87 o 
   1   4  27       38.46       24.04     27.79 o 
   2   4  27        1.63      -21.08     21.08 o 
   3   4  27        3.51       26.30     24.69 o 
   4   4  27       43.94       43.01     28.34 o 
   5   4  27      112.93      110.79     25.89 o 
   6   4  27       21.13       30.98     20.05 o 
   7   4  27        0.00       -1.07     19.02 o 
   8   4  27        7.87       -0.49     20.15 o 
   1   5  27       16.76       40.12     23.85 o 
   2   5  27       26.88       48.91     30.14 o 
   3   5  27        7.79      -24.58     25.95 o 
   4   5  27       36.75       14.58     32.90 o 
   5   5  27      113.95      139.03     28.47 o 
   6   5  27       14.86       27.31     21.43 o 
   7   5  27       19.04        0.79     21.40 o 
   0   6  27       20.59      -13.54     36.48 o 
   1   6  27        1.89       44.28     24.90 o 
   2   6  27       91.91      158.51     42.06 o 
   3   6  27        0.18        3.39     27.11 o 
   4   6  27       37.39       69.70     39.29 o 
   5   6  27        0.15      -20.27     32.14 o 
   6   6  27       27.69       32.14     23.63 o 
   1   7  27       19.48      -19.79     23.55 o 
   2   7  27        2.09      -13.43     28.52 o 
   3   7  27        8.75       13.36     30.54 o 
   4   7  27        3.13       28.16     30.37 o 
   5   7  27       42.63       28.57     32.12 o 
   0   8  27       67.80       -0.23     36.19 o 
   1   8  27        0.29        7.11     25.26 o 
   2   8  27       77.65       48.39     27.24 o 
   3   8  27        0.00      -21.10     30.96 o 
   0   0  28       12.81      -36.72     36.72 o 
   1   0  28        1.06      -28.19     28.19 o 
   2   0  28       50.50       26.95     38.83 o 
   3   0  28        9.73      -26.53     26.53 o 
   4   0  28       18.64       56.59     35.19 o 
   5   0  28       20.41      -28.93     28.93 o 
   6   0  28      101.19      193.99     39.70 o 
   7   0  28       61.43       74.39     32.31 o 
   8   0  28       18.96       54.84     39.64 o 
   1   1  28       44.37       57.20     25.36 o 
   2   1  28       42.92        5.24     21.99 o 
   3   1  28       63.62       76.25     26.80 o 
   4   1  28        6.07        1.62     25.27 o 
   5   1  28        0.91      -22.45     22.45 o 
   6   1  28       11.18       31.33     24.53 o 
   7   1  28        3.65       -5.82     19.40 o 
   8   1  28        0.13      -20.87     20.87 o 
   0   2  28      204.31      207.22     84.06 o 
   1   2  28        1.23      -26.98     26.98 o 
   2   2  28       40.01       51.75     25.12 o 
   3   2  28        0.08        3.37     22.07 o 
   4   2  28        3.37      -21.35     21.35 o 
   5   2  28        8.40       22.28     22.02 o 
   6   2  28       27.93       14.07     22.72 o 
   7   2  28        4.14       18.68     25.53 o 
   8   2  28        5.47        6.46     22.13 o 
   1   3  28      111.82       82.70     30.92 o 
   2   3  28       49.72        0.89     26.99 o 
   3   3  28        2.40       22.65     27.39 o 
   4   3  28        0.91        3.31     25.57 o 
   5   3  28       44.67       42.62     22.88 o 
   6   3  28       21.90       38.20     22.76 o 
   7   3  28       24.68       -6.36     21.82 o 
   8   3  28        0.37       34.97     40.83 o 
   0   4  28       68.04       38.09     64.20 o 
   1   4  28        0.14       24.62     28.07 o 
   2   4  28        2.29      -19.45     27.39 o 
   3   4  28       11.81       -7.47     33.23 o 
   4   4  28        0.04       27.49     27.40 o 
   5   4  28        1.20        8.72     25.95 o 
   6   4  28       19.56       17.24     24.82 o 
   7   4  28        2.65       -3.99     22.23 o 
   1   5  28      176.45      116.53     36.23 o 
   2   5  28        3.52       22.35     26.34 o 
   3   5  28      317.37      306.89     39.53 o 
   4   5  28       36.99      -15.58     28.23 o 
   5   5  28       86.57       27.82     31.99 o 
   6   5  28        9.16       48.63     29.42 o 
   0   6  28        0.02        3.82     30.26 o 
   1   6  28        6.49       47.80     29.29 o 
   2   6  28        6.54      -28.60     28.60 o 
   3   6  28       20.72      -21.43     26.28 o 
   4   6  28        0.78        1.06     30.89 o 
   5   6  28        0.13      -23.02     29.06 o 
   1   7  28        8.30       25.26     26.01 o 
   2   7  28        8.75       46.99     34.57 o 
   3   7  28        1.53       51.19     32.98 o 
   4   7  28        2.68        2.07     31.25 o 
   0   8  28       19.77       59.72     38.51 o 
   1   8  28        3.55       -2.53     29.99 o 
   1   1  29       14.17       31.44     31.39 o 
   2   1  29        5.64      -19.56     25.34 o 
   3   1  29       37.75       13.20     27.15 o 
   4   1  29       34.80       25.12     24.23 o 
   5   1  29       61.41       35.54     26.94 o 
   6   1  29       31.21       50.80     26.24 o 
   7   1  29        0.07       -4.12     25.41 o 
   0   2  29      130.23      137.04     58.90 o 
   1   2  29        0.13      -18.68     31.57 o 
   2   2  29       72.56       48.57     26.70 o 
   3   2  29       22.89       42.90     26.72 o 
   4   2  29       59.32       65.71     24.55 o 
   5   2  29        3.84       27.69     25.18 o 
   6   2  29       90.09       57.09     26.22 o 
   7   2  29        0.00      -18.78     24.12 o 
   1   3  29        0.31      -31.72     31.72 o 
   2   3  29        1.54       10.00     26.92 o 
   3   3  29        1.72      -28.06     28.06 o 
   4   3  29       34.91       42.79     28.85 o 
   5   3  29        6.50       12.38     26.29 o 
   6   3  29       42.95        3.41     33.62 o 
   7   3  29       48.31       60.82     27.40 o 
   0   4  29        1.70      -58.24     87.31 o 
   1   4  29        0.63      -17.50     26.79 o 
   2   4  29       12.33        9.59     40.80 o 
   3   4  29        8.84       40.62     30.09 o 
   4   4  29       79.41       73.02     36.30 o 
   5   4  29       23.37       26.85     42.16 o 
   6   4  29       23.39       -6.30     27.83 o 
   1   5  29        7.99       26.81     30.95 o 
   2   5  29        1.30       11.90     27.62 o 
   3   5  29       10.08       27.84     29.47 o 
   4   5  29       11.19       14.90     29.09 o 
   5   5  29       44.70        7.26     37.35 o 
   0   6  29      123.37      145.55     48.08 o 
   1   6  29        1.18       -7.42     43.87 o 
   2   6  29       11.60      -29.02     29.02 o 
   3   6  29        7.11       -8.66     29.82 o 
   4   6  29       16.44      -29.91     29.91 o 
   1   7  29       87.76      126.32     36.75 o 
   2   7  29        1.75      -13.08     31.11 o 
   0   0  30       39.62       31.46     88.94 o 
   1   0  30        0.15      -37.75     37.75 o 
   2   0  30      167.74      286.75     54.62 o 
   3   0  30        1.37       35.02     54.78 o 
   4   0  30      140.62      243.66     48.01 o 
   5   0  30        4.75      -34.86     34.86 o 
   6   0  30        6.22       35.85     39.87 o 
   7   0  30        5.01       61.83     75.93 o 
   1   1  30       34.37       96.02     40.18 o 
   2   1  30        2.89      -21.68     35.60 o 
   3   1  30       37.03       36.54     38.97 o 
   4   1  30        0.42       -0.57     25.57 o 
   5   1  30       73.21       89.44     29.87 o 
   6   1  30        2.60      -11.49     25.53 o 
   0   2  30       53.37       31.97     50.93 o 
   1   2  30        8.66       -7.73     33.65 o 
   2   2  30        8.05      -14.60     33.58 o 
   3   2  30        0.16       -1.84     26.91 o 
   4   2  30        3.62        0.17     30.64 o 
   5   2  30       17.70       -5.57     27.46 o 
   6   2  30       10.99        9.24     28.24 o 
   1   3  30        1.77       -0.77     32.00 o 
   2   3  30       11.87       -9.58     29.09 o 
   3   3  30        9.42        6.30     42.54 o 
   4   3  30        7.45       37.88     31.56 o 
   5   3  30        0.41       -6.91     27.62 o 
   6   3  30        1.87      -29.75     33.96 o 
   0   4  30       19.30       67.25     53.01 o 
   1   4  30        0.22       15.57     42.90 o 
   2   4  30       98.25       18.68     31.83 o 
   3   4  30       12.10       10.79     32.54 o 
   4   4  30      106.85      159.15     39.86 o 
   5   4  30        3.37       -6.14     32.57 o 
   1   5  30       17.34      -29.24     29.24 o 
   2   5  30        0.43       -2.26     30.75 o 
   3   5  30        0.32       33.82     30.05 o 
   4   5  30       11.14        4.03     31.54 o 
   0   6  30       30.77       56.84     59.43 o 
   1   6  30        2.23      -12.55     33.22 o 
   2   6  30       85.84      138.76     35.89 o 
   1   1  31       53.30       79.82     48.35 o 
   2   1  31       10.22      -26.99     37.05 o 
   3   1  31       10.51      -10.11     33.01 o 
   4   1  31       15.06       13.12     36.70 o 
   5   1  31       19.54       46.65     28.97 o 
   0   2  31       10.35      -49.76     49.91 o 
   1   2  31        0.27       -2.32     37.13 o 
   2   2  31        5.69      -40.10     40.10 o 
   3   2  31        0.01      -25.55     29.86 o 
   4   2  31        3.51       10.69     37.76 o 
   5   2  31       22.72      -27.23     32.12 o 
   1   3  31       52.15       51.92     41.84 o 
   2   3  31        2.80      -16.31     41.32 o 
   3   3  31      119.36       99.47     36.74 o 
   4   3  31       31.79       37.25     41.07 o 
   5   3  31       51.91       35.79     65.08 o 
   0   4  31       17.11       -3.05     56.99 o 
   1   4  31       24.60        7.96     38.89 o 
   2   4  31       14.81        2.79     31.97 o 
   3   4  31        0.06        7.26     33.38 o 
   4   4  31        0.55       61.49     34.79 o 
   1   5  31        9.54      -33.03     41.27 o 
   2   5  31       36.04       25.18     53.12 o 
   0   0  32       25.41      117.14    104.13 o 
   1   0  32        0.54       21.69     91.11 o 
   2   0  32        8.61      -52.61     52.61 o 
   3   0  32        1.78      -46.38     46.38 o 
   4   0  32       29.23       75.24     59.69 o 
   1   1  32       60.85       42.60     52.00 o 
   2   1  32        0.09      -30.40     39.42 o 
   3   1  32       91.73      121.79     61.28 o 
   4   1  32       16.63       19.79     38.08 o 
   0   2  32        1.82       48.90     57.94 o 
   1   2  32        0.71       -6.02     38.32 o 
   2   2  32       10.21       54.35     41.65 o 
   3   2  32        0.61       40.30     50.49 o 
   4   2  32       10.60       49.02     36.88 o 
   1   3  32        6.96      -34.89     38.93 o 
   2   3  32        5.27       -5.00     41.36 o 
   3   3  32        0.26        5.04     34.48 o 
   0   4  32       53.89       36.55     61.22 o 
   1   4  32        4.17       29.98     45.09 o 
   1   1  33        5.32      -25.63     50.46 o 
   2   1  33        0.06        6.79     68.88 o 
   0   2  33       22.01       51.74     62.08 o 
   1   2  33        0.53      -35.90     35.90 o 
                                                 
